# Supplementary material for: Activity data from wearables as an indicator of functional capacity in patients with cardiovascular disease
Source: PLoS One. 2021 Mar 24;16(3):e0247834. doi: 10.1371/journal.pone.0247834 (PMC7990307; doi:10.1371/journal.pone.0247834)
Supplement: S1 File — (ZIP) [file pone.0247834.s002.zip]

Archive with 4 entries (4 files):
- passive_data.csv
- __MACOSX/._passive_data.csv
- phone6MWT.csv
- __MACOSX/._phone6MWT.csv
