# Supplementary material for: Activity data from wearables as an indicator of functional capacity in patients with cardiovascular disease
Source: PLoS One. 2021 Mar 24;16(3):e0247834. doi: 10.1371/journal.pone.0247834 (PMC7990307; doi:10.1371/journal.pone.0247834)
Supplement: S1 File — (ZIP) [file pone.0247834.s002.zip › passive_data.csv]

distance	steps_day	stairs_climbed	total_steps
1097	5352	-1	6611
1154	4716	28	7163
1574	5079	-1	6011
1664	5088	8	7566
1327	6357	10	7914
1303	4970	12	6050
725	3130	3	3925
1064	4840	11	6086
5356	13878	21	16667
1982	7663	13	9483
992	7475	-1	9149
1095	5733	17	8451
1679	5927	-1	7150
1683	4874	12	7542
5832	10125	15	11785
786	3930	9	4943
1903	3523	-1	4360
1643	2536	8	4002
2368	7451	9	11107
5383	9844	-1	12162
2545	5705	-1	6832
1583	4387	22	6627
3689	5644	-1	5644
1148	3171	-1	5703
1042	1877	-1	2910
16	14	-1	16
1232	3811	3	4833
337	2623	2	3294
398	2175	8	2913
611	4716	6	5811
611	4716	6	5811
566	2649	3	3471
566	2649	3	3471
893	3303	11	5062
490	1951	7	2535
748	2517	-1	2990
1360	3250	-1	5236
1653	4927	12	7367
3278	5238	8	6753
5068	11008	19	13165
1586	5449	-1	6525
647	1893	-1	3086
1141	2912	9	4357
1344	3657	-1	4441
7145	13426	16	15492
1724	5180	12	6787
680	1116	-1	1838
1504	6648	14	9962
2857	9057	-1	11043
1048	2121	-1	3396
3777	9564	29	11040
803	4855	13	6340
370	369	2	502
7221	13033	20	14977
1448	4866	15	6522
8850	7681	45	9723
3527	11172	-1	13715
2614	8141	12	12110
8822	7873	-1	9716
1402	1612	2	2328
2083	6557	4	8559
2233	6309	8	9104
817	7394	11	9313
1484	6435	12	8899
1507	5891	-1	6896
1287	4187	13	6184
5293	11759	18	13599
863	4643	14	6103
590	2114	4	3431
712	2312	6	3086
895	4243	8	5206
1372	3781	-1	4571
1266	3887	6	5749
-1	2661	-1	-1
-1	2446	-1	-1
3584	5668	12	8300
1404	1683	2	2483
2211	7839	10	11714
2085	3462	14	5473
6851	9387	16	14845
5948	9252	22	8547
3584	5668	12	8300
1404	2607	6	3878
790	1832	10	2602
2524	7036	7	11589
1355	2347	11	3737
1000	5679	5	7201
1369	5150	5	7026
2543	5842	9	7269
1156	3837	7	5545
1237	3953	-1	4769
991	2752	11	4041
642	1520	5	2283
835	4367	11	5208
824	2528	8	3497
1032	2756	4	4119
2384	9528	-1	12029
3211	5332	23	7610
4403	11867	21	13795
1077	5468	11	7256
3616	4975	10	7025
1584	4384	7	7104
1756	7486	10	10604
1722	5865	13	8705
1854	6104	7	7850
816	2640	-1	3287
810	2506	5	3746
1092	3878	7	6752
2490	5139	21	7370
4729	8340	20	8626
2579	3530	5	6206
1507	2377	1	3423
851	5605	14	7054
2958	8547	-1	10454
1454	4350	11	7186
2890	6977	15	10396
7066	13786	36	15858
1029	5496	31	7170
1830	4113	6	5805
4351	10760	19	12423
1252	5360	9	7071
1916	5435	6	6983
2662	5534	14	7685
875	2454	8	3775
1311	4637	10	7472
816	2640	-1	3287
816	2640	-1	3287
810	2506	5	3746
810	2506	5	3746
2958	6784	-1	8261
2890	6977	15	10396
2958	8547	-1	10454
2890	6977	15	10396
2958	6784	-1	8261
2890	6977	15	10396
1849	4330	14	6755
926	926	-1	926
1833	1833	-1	1833
20	33	-1	40
2535	4480	-1	5588
1976	3277	4	5286
6320	13126	21	15286
784	5212	11	6602
5954	5570	2	6115
784	717	-1	897
4351	10760	19	12423
1252	5360	9	7071
519	3818	4	4865
984	3210	10	4495
1085	2659	8	4036
932	2231	2	3351
6875	9547	12	15681
4891	9453	14	10822
1144	5498	10	7191
1867	3181	14	4934
1899	6921	8	8841
2432	6789	11	10022
244	355	-1	473
2138	6389	1	10459
668	1562	6	2191
5561	7687	17	12213
1097	6981	14	8725
1277	2782	13	3976
1388	2740	4	4695
1110	6057	11	7485
7956	14742	1	23708
5947	16521	2	26416
2382	5565	12	8435
1673	3401	8	5192
1695	4683	23	6841
652	1847	2	2341
1092	1782	-1	2523
2753	7800	10	9912
2753	7800	10	9912
2980	7239	10	10544
2980	7239	10	10544
5260	6684	7	10755
900	1362	-1	2120
920	4629	7	5735
763	3506	7	4684
42	68	-1	85
894	4213	4	5251
1549	3173	5	4037
1043	3016	20	4606
1699	2059	6	3193
1887	4533	1	6617
2008	6579	-1	7908
2046	3676	3	5673
917	4156	13	7616
42	68	-1	85
5947	16521	2	26416
2008	6568	-1	7892
2046	3676	3	5673
898	2746	5	4106
7127	6505	1	7318
5860	9527	7	11868
1480	5441	6	8015
1089	4598	6	7818
2477	7165	14	11342
1658	2932	8	4314
1892	2898	-1	3758
1233	2460	3	3420
9532	12202	-1	15545
990	3129	2	4649
2470	5782	-1	8271
756	2415	3	3845
1996	6313	26	8889
7301	6816	1	7617
180	403	1	512
3367	7125	-1	8881
1652	5429	6	7765
875	3823	12	6421
1747	5041	3	7497
1691	3828	5	5768
824	2278	1	3028
841	1982	1	3024
7127	6505	1	7318
5860	9527	7	11868
7301	11520	5	13552
1258	4047	5	5273
1422	3007	7	4737
533	2173	7	3272
616	2499	-1	3050
658	2062	10	2951
816	2393	6	3549
1751	5020	4	6283
657	5545	7	6716
1306	4110	2	5539
1700	4632	-1	6399
842	1256	3	1893
982	5101	8	7654
771	694	1	953
996	2860	12	4328
4161	10315	27	11358
5722	11487	28	11680
3311	8093	-1	10948
778	2635	1	3819
4587	9584	22	11135
1357	4776	14	6444
943	2931	2	4559
1345	4568	11	5766
1776	6036	16	9384
1089	3099	17	4986
606	1297	4	1923
1877	4950	8	7241
1877	4950	8	7241
963	1801	3	2423
522	2433	-1	2998
955	3048	6	4706
1500	4814	2	6048
1111	2908	12	4220
866	2453	1	3734
342	1008	5	1504
5855	15638	62	17203
340	3200	2	4021
820	3095	7	4449
1683	7230	7	9364
1414	6153	7	8854
3670	7835	-1	10792
3826	7644	5	11567
455	1614	8	2445
3127	4245	3	5660
317	617	-1	749
739	1805	4	2860
2227	7732	15	11211
1975	8699	13	11221
774	2019	11	3399
693	1542	4	2089
5321	5309	-1	5709
637	1883	-1	2304
493	1541	9	2415
1169	3291	2	3901
887	3007	9	5288
907	2624	12	4587
764	3335	11	5431
844	3687	7	6260
1579	3907	8	6278
627	1676	5	2502
637	1883	-1	2304
493	1541	9	2415
317	617	-1	749
342	1008	5	1504
637	1883	-1	2304
493	1541	9	2415
4	2	-1	4
10	7	-1	10
902	2049	-1	3024
16	7	-1	16
1872	8485	15	11378
5768	5449	-1	5818
3769	9530	27	13710
840	1063	5	1668
2151	11282	20	14161
4804	15588	27	18408
1132	792	3	1226
847	2969	9	4029
7674	12627	7	14825
138	276	-1	400
2375	9354	11	13869
2113	7554	11	10334
1044	3793	7	5622
1145	1996	-1	2434
615	2022	4	3210
33	67	-1	86
2148	5851	13	10083
1089	1369	2	2024
1986	5272	3	7957
2027	4485	4	7051
1427	6732	18	9033
31	35	-1	61
1348	9936	10	12611
1677	7901	10	11951
1075	4841	2	7168
1904	5821	15	8164
897	3899	12	6254
1195	4209	11	7061
5728	12131	23	13751
891	2497	2	3417
632	1451	2	2216
5873	10224	5	13008
4327	7075	5	9098
1640	3346	-1	4827
1907	6674	5	9442
1942	2359	2	3418
2324	8167	5	11195
1838	8073	5	11588
1175	2788	7	4169
1280	3606	-1	4803
1060	5285	9	7313
589	1200	8	1868
395	651	2	1074
966	2758	6	4356
945	2203	-1	2361
1830	6887	11	9432
1802	7244	10	10488
595	1004	2	1347
1174	7248	7	10838
974	8600	7	11057
7123	12921	21	14777
872	4397	12	6114
1960	5248	8	7261
1479	3769	6	6029
3426	6399	-1	9083
877	2322	7	3474
541	740	3	1233
1490	3889	9	6266
2342	5820	-1	7978
413	1473	1	2244
4466	7339	19	12115
1079	2869	11	4580
1381	3242	8	4743
3563	4989	9	7479
1313	5041	12	6802
734	1179	3	1735
1697	5090	-1	7161
833	2818	8	4586
8876	14764	11	19088
912	9246	12	10316
2010	6924	14	9258
1727	5403	11	7818
464	648	3	1023
500	959	-1	1284
25	40	-1	59
2560	9585	16	13798
828	4150	4	5719
938	2674	4	4016
1319	5473	10	6937
1237	5063	14	7231
3162	9020	22	15316
2687	11149	16	15617
2355	5570	6	8440
859	2735	6	4047
1711	3776	3	5484
2709	7174	-1	10205
1580	4090	5	6023
2522	11014	9	15134
3529	8108	12	11306
3400	11082	9	16031
8639	21666	19	26547
5065	5772	9	9299
7323	11905	9	13477
1016	4886	9	6591
2219	2086	5	3023
1179	3964	3	5531
1104	2728	5	4323
3955	4223	8	6184
376	560	2	1078
89	56	-1	89
2139	4928	11	7850
1083	1893	-1	2509
814	4086	5	5562
504	4593	4	5496
802	2184	6	3096
4358	7232	-1	9815
2130	3296	7	5221
1066	1730	2	2307
7341	8908	15	14395
1490	3670	5	7964
2573	3374	-1	4989
5359	10563	8	14977
3553	8468	8	12347
4225	7482	-1	9440
273	1094	6	1815
776	997	6	1659
609	348	1	658
7578	14091	9	19659
2860	4380	1	6327
1894	4795	12	6216
531	1477	10	2652
1365	1197	-1	1641
1908	4276	4	6579
6220	7350	18	8906
6027	7165	19	8986
1814	6745	19	9536
4125	7382	17	7854
24	22	-1	40
10	7	-1	10
1761	6846	13	9154
1561	6147	12	8891
2398	3517	7	4932
1263	2265	1	3276
776	685	5	1072
732	810	-1	1152
827	2039	3	2909
3133	9916	-1	12901
730	788	-1	1146
1615	7965	12	11437
1396	5152	13	7294
24	34	-1	68
3646	4458	-1	6507
1914	3672	1	5869
1523	4043	5	6421
7179	12047	7	14827
5950	10150	7	13091
755	3872	2	5560
1518	3361	21	5113
4832	13781	30	16316
1608	3122	3	5856
1191	1086	3	2010
1368	7571	6	10470
6819	15395	23	17920
2388	7369	25	10295
5673	15453	35	17537
840	1774	7	2812
2366	7746	6	10399
108	133	2	194
1106	1731	8	2465
2337	7315	13	10782
2317	6795	12	9558
1514	4885	8	7141
2171	6256	10	8328
1663	6195	5	9460
912	3692	8	4954
262	357	-1	645
1506	3043	5	6159
2187	6974	6	10218
5212	7334	-1	10344
729	2035	-1	3099
1176	4549	8	6401
1485	4428	12	7044
5141	10977	25	12883
988	5031	15	7232
1438	4622	14	6877
3117	9372	8	11939
4908	6708	5	8517
896	2152	6	3228
1604	4183	2	6125
1066	1779	6	2507
592	1265	6	2359
907	1766	3	2547
872	2612	7	4219
1184	3152	7	5575
658	4426	5	5976
1376	1316	2	1915
4347	7887	3	9751
4571	6406	7	8396
5670	12014	27	12218
1228	3121	9	5000
1663	5340	4	7194
1926	5965	-1	10599
2299	4731	7	9467
7522	13958	28	16037
1518	4669	17	6288
1719	5318	2	7750
1201	3980	8	6867
1024	4173	14	5873
788	2044	4	2962
972	3490	6	4728
5337	11222	21	12973
1639	5427	16	7590
848	1870	6	2857
3773	8439	19	14897
756	2972	5	4071
2604	7267	5	10137
2065	4612	1	7245
50	69	1	93
8124	10738	8	11124
1129	5524	9	7930
3788	6946	2	9871
1538	4110	18	6009
730	2074	5	3522
6291	4979	9	7568
1885	5072	-1	6824
1256	2271	-1	3676
3064	5278	-1	7428
266	385	1	596
438	880	3	1372
1236	4075	1	4994
291	835	1	1215
2560	5996	6	7626
594	2224	7	3483
1673	5864	-1	7558
1476	6734	5	9146
1595	3854	-1	4715
992	3160	6	4934
2663	3096	-1	3872
1410	2571	12	4100
787	1052	4	1797
1436	5721	7	8133
1264	4119	9	6548
5505	11539	11	13481
2426	4351	3	5930
1130	3162	18	5189
1704	4064	7	5724
280	2238	5	3178
549	1615	3	2249
1696	7786	7	10211
1857	10789	13	14355
2316	5303	10	7779
1861	4244	7	7855
1534	1098	-1	1534
1689	1074	2	1689
1705	1602	-1	2037
6068	11565	38	11536
2099	11381	16	15750
1655	3269	4	4570
7630	15298	28	17883
1821	7435	22	9971
850	3095	8	5188
781	1660	3	2405
4653	7710	10	10337
4827	6052	10	10673
1845	6399	-1	8844
1469	4608	-1	7500
3025	9497	11	12930
5216	12975	17	15218
1452	7175	14	9921
1386	3797	11	6296
1004	4588	18	6450
2331	5775	-1	6859
1699	6577	8	9311
4687	6182	11	8382
2419	3913	8	6098
1077	2570	9	3879
1407	4627	-1	6154
1279	4617	8	6402
156	895	6	1198
226	557	4	765
2212	7530	11	10555
2295	9772	14	10159
1832	7582	17	12623
1702	6667	10	8582
7467	13359	19	15398
1534	5588	13	7610
6124	10279	23	10115
4480	11117	26	12936
1659	5278	11	7365
1758	5670	6	8064
602	2593	6	3689
1722	1552	-1	2179
1265	2837	-1	4700
1680	6698	11	11620
21	17	-1	21
1169	3648	8	5946
1675	4424	10	6181
2326	7770	19	10130
971	1846	13	2700
2073	6374	6	8890
798	6054	14	7289
1386	3981	7	5580
1418	5346	13	8070
1290	2690	1	4758
1199	2145	-1	2850
696	2091	3	3029
696	3482	8	4781
836	2784	4	3721
435	1021	2	1673
855	2344	-1	2976
1909	4564	8	6746
887	2732	3	3290
214	866	2	1246
1339	2794	1	4133
5888	12224	30	13157
2688	4389	18	7309
1029	2738	17	3994
1719	7729	16	9830
4400	10799	16	12659
915	5403	10	7264
1949	4884	4	6811
1944	4551	8	5653
1106	4853	8	8253
1558	2407	2	3392
1765	12675	9	7809
2062	5443	-1	7398
2205	5898	6	8732
1249	5276	15	7187
7534	13612	18	15873
5909	9797	24	9274
952	3401	4	4650
883	1334	7	2088
1550	4981	22	6844
887	6609	20	10085
84	148	-1	214
1098	4919	14	7129
1224	5503	14	7992
1368	1990	4	2862
1125	1125	-1	1133
1281	6849	26	9634
954	6096	16	9347
2098	7285	52	9741
186	127	-1	186
2179	3014	32	4107
50	132	-1	187
1407	8172	23	11184
3526	12371	29	17298
1106	1854	5	2567
150	174	-1	305
669	924	-1	1295
559	849	-1	1029
1236	4519	11	5851
1004	2196	-1	3050
619	1135	-1	1430
2379	5034	4	7385
1690	3564	-1	4242
1217	4773	14	6831
1551	5187	6	7011
2009	9112	17	12642
2226	8921	18	11586
1976	6896	4	8969
1911	8033	7	10689
1122	2515	7	4002
422	276	-1	422
903	3039	5	4687
6428	10023	21	11562
705	3325	17	4556
1274	3493	5	4826
1132	2142	5	3274
1886	8182	7	11149
7933	13865	20	16085
2546	6838	14	8851
1297	4574	6	6876
899	3290	3	4904
20	55	-1	88
2164	4187	4	6893
1939	2468	6	3293
2763	2767	3	4058
1411	4002	4	5979
2191	4065	7	6384
1935	2556	-1	2969
1837	5377	22	7959
2213	7557	37	11195
959	2409	4	3319
1929	2903	6	5113
792	6044	13	7215
804	4087	14	5645
544	955	3	1571
1194	3845	6	5972
2712	15029	12	16826
2236	12453	20	16430
320	301	-1	456
1120	1705	2	2747
1682	3766	5	5936
7443	11891	24	13128
2549	16342	24	22210
3631	16426	27	22533
5683	9318	33	12989
5558	10569	30	13590
2021	6299	5	7507
1233	3133	4	4315
728	987	-1	1792
8940	7720	24	10956
343	1064	-1	1411
5082	7912	7	12440
3110	10683	22	15071
3734	11801	24	15781
1182	3916	6	5636
1749	2648	1	4165
406	619	3	1128
7772	12896	14	14574
1442	3996	13	5639
2350	3185	14	4817
3163	19570	18	27594
5336	21579	17	28614
1968	3818	11	6224
188	418	2	736
1273	2006	3	2909
3385	2957	3	4783
896	2907	-1	3669
1243	3189	3	4837
2116	5369	10	9178
1641	4152	9	6049
9997	15524	38	22077
446	1688	7	2765
1794	2933	11	4960
2052	5204	11	7906
3248	3460	6	5465
496	1397	9	2172
3540	5139	14	9062
1002	1829	6	3061
718	1388	10	2183
350	889	5	1412
2377	3264	13	5525
787	2428	6	4085
1978	6800	12	10365
5726	9910	14	15035
9150	11601	20	18557
2941	5680	10	8919
993	3407	11	5866
1189	3274	6	5355
1556	3938	10	6284
4185	5447	16	8353
3929	5973	8	9409
2116	4143	5	7496
2554	2893	1	4099
696	3428	1	4197
4431	9548	39	11171
2722	1921	1	2859
941	3199	3	4838
1201	2912	5	4138
6317	12895	28	14950
1032	4943	19	6601
373	1154	2	1539
199	805	3	1264
3348	7302	-1	10278
1129	4537	11	7488
618	2717	5	4131
3875	6892	-1	9950
434	584	-1	850
2335	4576	7	6400
1241	4352	-1	6215
1859	4550	13	7328
1831	3811	10	5745
1542	5499	-1	7765
1151	3674	5	5213
827	-1	52	827
1506	5137	7	7581
1290	4845	-1	6577
1431	4859	24	7601
4634	7098	-1	9920
15613	11549	15	19053
1958	5330	-1	7495
1167	3222	10	5193
1434	4884	13	7785
2437	6110	9	10068
1890	6218	7	9126
900	3191	11	5185
4908	9145	-1	12903
798	1532	3	2208
1169	4915	10	7513
-1	1060	-1	-1
1348	4763	11	7737
1604	5633	16	9016
2001	5080	4	7324
3054	4407	4	6522
1809	5715	12	8779
4879	11527	19	16480
4528	8546	16	13192
1247	4636	14	8184
4091	8127	11	10427
1990	3658	11	5679
605	2125	-1	2741
1137	1487	-1	1952
926	2826	5	4092
1846	4009	16	5549
1727	8019	22	11262
1705	7805	24	10704
1991	3624	14	5020
391	1345	2	1881
7816	8927	24	9095
7816	8927	24	9095
3028	3702	22	6037
749	1688	8	2620
959	3398	2	5318
4799	11935	25	13976
1103	6529	17	8839
1102	2201	-1	3301
449	2141	-1	2964
1073	3110	7	5433
1490	8571	10	11966
2059	9951	12	13161
6009	5209	10	8458
6386	10296	19	10828
4008	5723	8	7298
773	3070	10	4651
8480	14007	18	16115
697	1473	-1	1915
871	1987	2	2849
4518	8846	8	11088
87	217	-1	328
979	2831	9	5026
1579	5562	7	7888
1368	4581	7	6667
840	4391	9	6932
1955	5218	6	7279
1214	5540	10	7349
464	1013	-1	1272
835	1925	5	3207
1958	4666	9	7494
1646	5323	3	8265
5958	11792	14	13719
2165	5222	3	7265
617	2038	5	2803
1828	4608	5	6296
1615	6026	10	8292
1743	7797	9	10660
895	1845	3	3219
1131	4203	5	6492
839	3613	-1	5435
1348	5866	3	8342
511	1869	-1	2554
502	1128	2	1825
1608	3346	21	5153
5567	7143	23	9285
5226	9235	24	11347
578	1639	3	2727
602	1380	-1	1807
1762	2932	3	4368
6806	10545	11	9558
1475	4651	9	7070
693	5176	10	7327
6119	13214	31	18839
800	2921	-1	3950
751	1729	2	2578
546	2995	5	3643
984	3516	9	5251
2300	5776	9	8108
1375	6051	14	8021
1644	1771	2	2525
1614	2346	5	3494
1585	2850	-1	3643
1073	1940	3	3169
114	160	-1	280
3054	6258	6	9871
321	1149	2	1680
5934	6989	16	11171
504	1790	-1	2815
3594	3574	2	4839
1382	3776	8	5308
546	2995	5	3643
984	3516	9	5251
1696	1779	1	2696
1000	3165	-1	4501
667	4554	-1	5982
1657	2417	-1	3078
487	3095	2	4645
1405	3035	16	4786
1553	1846	2	3071
2778	2112	1	2949
5212	7839	3	10790
2319	3081	2	4729
656	3271	3	4608
1326	2588	15	4081
752	1451	5	2195
1505	4440	6	6151
2734	9031	14	12499
767	2671	5	3592
1482	4159	-1	6461
4406	9864	18	11401
1210	3085	9	4589
1045	1992	5	3099
18	12	-1	18
2459	4950	14	8596
86	64	-1	86
37	22	-1	37
41	27	-1	41
167	172	-1	240
105	144	-1	194
211	152	-1	211
1043	2720	4	3017
1193	4516	13	7264
604	1641	1	2408
562	2794	2	3887
910	4178	9	6426
844	5941	11	8088
642	756	-1	1057
887	3160	-1	3903
617	2196	7	3328
537	845	2	1275
2051	5998	-1	7527
1277	5032	13	7545
1057	2486	5	3591
1296	2081	6	2926
840	2999	1	3813
1439	5589	9	7415
6230	5568	7	9042
7019	13264	26	15346
1515	5418	16	7362
862	2053	14	3061
1906	9322	15	16280
6118	8306	5	10063
4537	5554	7	6785
1937	8582	9	11919
508	931	-1	1401
536	2262	2	3069
2142	3627	-1	5534
771	5567	1	7521
1790	6981	9	10878
608	748	1	993
651	1122	1	1461
767	2671	5	3592
752	1451	5	2195
6118	8306	5	10063
4537	5554	7	6785
57	143	1	214
1748	4673	25	7173
3221	14762	15	20743
3326	13344	13	18166
1460	3234	-1	4275
2399	3567	6	5433
1831	3281	4	4827
1795	4012	4	5051
964	860	2	1194
679	1619	5	2428
283	821	3	1230
974	2388	5	3524
3595	3729	2	6761
1443	6933	11	10160
319	875	-1	1333
479	2875	2	3812
3859	4618	-1	7454
3674	5764	5	7042
1291	3432	7	5442
632	5030	5	6905
1344	2663	-1	3381
4703	10733	22	12526
1339	4691	9	6717
1070	3986	15	5615
4401	14367	9	19416
4787	15961	10	22711
2738	16179	13	22434
2610	14889	10	20348
667	3277	2	4989
698	4550	2	6194
11600	9163	49	14249
1124	3030	5	4098
868	1523	5	2247
625	1833	-1	2216
452	1285	3	1895
1853	5369	6	8227
771	3028	7	5500
777	2868	2	3968
655	2382	-1	3113
2196	2559	5	3738
5292	10995	7	10367
1415	5119	7	6634
6570	11798	21	13547
892	4326	-1	5467
882	3145	4	4911
2307	8690	11	11708
5619	11634	6	15760
2919	7259	7	10817
727	641	-1	872
1420	6943	10	10044
753	931	2	1485
2252	6439	6	8402
1371	4957	6	7011
708	2850	7	4119
1115	3777	10	5546
856	2476	8	4309
1451	6621	8	9685
1126	5187	7	7226
545	3415	6	4266
575	2406	8	3396
499	1339	6	1982
319	1601	2	2026
3020	7996	6	11005
1067	2014	1	2881
1067	2014	1	2881
1355	2762	6	4159
1003	3293	6	5025
2405	7334	7	9574
2084	2604	6	3559
567	3474	10	5158
374	724	1	1018
3363	6511	-1	9257
507	1088	3	1585
2360	3294	-1	4778
842	4397	-1	5958
1754	2325	-1	2578
2409	4546	4	6782
1417	2987	2	5468
1791	3377	-1	3926
2833	4128	10	4886
836	2355	12	3554
1577	2436	-1	3072
1703	5676	12	7587
1098	5677	8	7970
1175	3889	5	5650
576	1391	-1	1733
2848	3024	7	4705
141	205	-1	288
167	1198	-1	1558
1040	2136	1	3307
7559	11925	9	13440
752	2523	6	3728
369	1326	1	1690
9508	22269	16	30540
2699	5670	5	8314
1764	3978	-1	5697
1086	5381	-1	7210
151	201	-1	281
22	26	-1	35
1150	2007	2	3082
134	326	1	560
4049	9593	18	13114
8376	8742	3	9830
6256	13338	12	14069
359	505	3	760
566	2407	3	3130
1915	3349	2	4660
885	2370	1	3470
608	2167	1	3230
3460	6930	1	8735
3503	6147	2	8387
1763	3923	11	5780
5974	7224	49	9989
1908	4966	7	6580
855	1577	1	2398
2814	3895	2	4667
1684	4871	8	8448
1472	4005	1	6286
9957	11354	37	16719
1758	2798	1	4279
97	65	-1	112
1947	4388	-1	5564
700	5103	3	6346
769	3771	2	5265
650	1376	-1	1908
423	2159	1	3003
711	2737	3	3763
720	1523	7	2024
915	1938	5	2773
3062	8815	4	13051
603	1038	-1	1487
516	1354	-1	1801
1682	6785	-1	9805
141	267	1	377
473	1506	1	1902
2159	4867	5	6562
995	2489	5	3778
383	1336	2	2083
365	1907	2	2491
830	2089	-1	2907
642	375	-1	642
1132	3029	1	4484
550	3700	-1	4994
1957	3822	-1	4757
990	3063	15	4718
2145	6859	17	9509
2209	6812	10	11242
424	2230	6	3090
537	1305	6	1802
1389	6799	10	9472
3493	9419	19	16150
1524	5539	13	7542
1682	4374	14	7129
1077	4684	16	7321
350	898	3	1290
1298	6313	-1	7994
1000	1792	-1	3018
81	298	1	448
1488	3144	21	5202
11020	10893	53	15449
1612	7842	12	11040
1552	4999	-1	6269
1405	4306	17	6612
5183	11929	27	13968
1627	4974	16	7100
1195	4770	18	7533
565	1288	-1	1926
748	2742	3	3671
2998	4697	7	7366
2206	6050	6	7785
5402	4021	9	6152
1387	2811	13	4590
404	2170	-1	2744
62	64	-1	86
1539	4851	1	7316
1451	5309	10	9355
2168	2915	3	4009
962	2006	4	3137
2539	3836	7	5795
6796	11844	12	13760
1394	4931	14	7022
3259	10539	4	15717
248	314	1	462
2366	7037	-1	9537
1218	2463	10	4057
1336	4055	-1	5602
601	1459	6	2308
1924	4800	-1	6495
1383	2881	6	4317
1585	6593	14	9440
1585	6593	14	9440
926	4159	7	7039
2372	5428	12	9313
2407	8775	-1	12364
1908	3834	9	5992
5060	5774	8	6231
2805	8748	5	12565
1672	10357	3	13907
1052	1398	6	2155
738	3005	16	4463
4746	9946	21	11326
3631	7246	20	10357
606	3171	-1	3952
518	3453	-1	4281
221	587	-1	956
16	-1	-1	16
1377	1277	-1	1898
2158	2385	-1	3232
1639	6601	11	8533
2321	12807	11	18796
841	3820	9	6176
940	2634	-1	4070
618	4181	1	5321
803	1274	-1	1958
2049	2745	2	3694
6472	8062	2	11246
4589	5059	2	7792
914	3265	3	4744
1707	7428	10	10391
778	2414	5	3779
4465	10205	8	13903
2316	4290	3	6385
2038	2429	-1	2996
1113	3939	6	6489
3874	6586	7	9634
2436	4597	-1	5759
938	2837	12	4206
1013	4996	1	7364
570	2343	7	3503
484	2132	2	2657
600	1454	4	2061
223	903	-1	1498
905	1984	1	2866
1647	4255	9	7373
549	4723	8	5718
2897	5905	2	8503
2717	5650	3	7061
1850	5523	14	8794
6356	5848	55	8434
2619	1814	-1	2681
969	5199	15	7353
1402	3409	-1	4748
859	2592	7	3924
1810	2127	3	3469
6551	13285	5	18958
5797	14464	6	20873
1377	4050	10	5856
891	4476	4	6280
4284	5545	10	8611
557	1258	4	1878
832	3390	13	5117
306	996	-1	1544
685	1847	-1	2805
800	3116	-1	4182
740	4801	18	5951
323	528	1	875
804	4636	-1	5765
831	1051	1	1620
560	1888	3	3109
50	35	-1	60
4486	5113	6	7889
3334	7371	-1	10169
877	2390	5	3501
659	3026	-1	3795
385	1921	10	2919
2130	3317	3	4805
1480	5786	5	8374
2028	2745	4	4543
377	1309	5	1973
6125	12200	6	12204
550	1944	4	2610
299	2575	-1	3133
258	604	-1	936
5051	4278	1	5287
2484	5900	14	8933
5387	11934	22	13973
2268	5899	13	8470
1981	7115	7	10470
8448	9882	22	14488
1183	2705	5	3918
679	775	1	1173
938	4272	1	2751
490	1503	2	2269
749	1100	-1	1791
987	4037	-1	5125
955	2620	-1	3991
746	4103	3	5536
471	488	-1	750
674	2116	-1	2844
962	1305	3	2201
1744	4226	-1	6275
1041	1016	1	1352
782	981	-1	1402
1006	5554	9	7751
2102	4909	12	7387
282	809	-1	1180
2197	5893	5	9710
247	555	5	855
5621	11389	55	12805
1334	3183	16	5095
602	767	-1	1248
1351	2659	-1	3297
2755	4545	8	6347
3350	4102	1	7158
840	3762	14	5744
1200	3026	8	4740
1927	8117	8	11531
1971	11348	8	14705
1808	8044	7	11375
1860	8257	8	10930
2514	6307	6	9862
1285	3807	-1	5862
518	1065	-1	1651
616	3311	-1	4144
1214	3429	10	5786
6646	11639	29	13448
682	4435	21	6404
871	4600	10	6401
1243	3785	14	5193
114	138	-1	168
593	986	-1	1455
544	2687	-1	3763
1691	3386	4	5748
697	1341	6	1961
1815	3888	11	5509
670	2358	4	3418
256	761	-1	950
944	883	-1	1211
617	2448	7	3842
2	0	-1	2
9	10	-1	14
907	3924	-1	5132
82	50	-1	82
1018	2605	-1	3708
2093	9540	11	13398
2291	12883	11	17797
1541	2125	-1	3675
671	1932	1	2604
1112	1808	1	2688
555	1181	-1	1753
700	3911	-1	4838
602	1701	1	2333
667	1360	3	2147
313	983	1	1306
1034	2651	6	3930
4535	8722	5	12646
5081	9071	11	10367
3379	7078	13	9944
2824	14331	18	19626
4696	10563	30	12236
2086	5146	21	7598
6646	11639	29	13448
682	4435	21	6404
1382	3776	8	5308
4406	9864	18	11401
1210	3085	9	4589
7019	13264	26	15346
1515	5418	16	7362
4703	10733	22	12526
1339	4691	9	6717
2833	4128	10	4886
836	2355	12	3554
545	3415	6	4266
575	2406	8	3396
6570	11798	21	13547
1070	3986	15	5615
7559	12040	9	13576
752	2523	5	3728
3460	6433	1	8115
3503	5665	2	7736
700	5103	3	6346
769	3771	2	5265
5183	11929	27	13968
1627	4974	16	7100
6796	11844	12	13760
1394	4931	14	7022
549	4723	8	5718
570	2343	7	3503
4746	9946	21	11326
738	3005	16	4463
740	4801	18	5951
832	3390	13	5117
5387	11934	22	13973
2268	5899	13	8470
4696	12058	35	14108
2086	6441	27	9476
864	2963	4	4401
264	693	-1	1160
432	2509	-1	3174
770	1670	-1	2465
780	2462	-1	3345
1064	3580	4	5417
648	2313	5	3504
1691	3187	4	5444
1074	3137	6	4937
6402	13940	25	16435
1295	6262	11	8659
2322	5683	6	7974
950	5032	10	7329
2233	5693	13	9670
1573	5224	1	6997
6225	4349	1	7690
667	2247	6	2858
722	1436	6	2087
1876	7150	7	10110
1050	2268	-1	3219
1343	8177	15	11071
827	1629	7	2300
999	2284	-1	3607
920	1683	-1	2512
2379	5262	-1	6661
231	2004	-1	2650
540	904	-1	1266
6198	6680	4	9568
163	127	-1	200
690	3267	-1	3993
1023	3411	-1	5206
1451	4407	12	5029
794	2797	6	4102
3175	9517	3	12370
3493	8157	2	11722
644	1648	4	2407
1251	3790	10	5912
1126	2651	6	3812
372	1018	-1	1383
240	692	-1	1142
4410	9569	13	15084
2877	6668	5	9912
1784	6506	-1	8647
414	1462	1	2496
3209	6622	-1	8362
727	3814	6	5860
355	1171	-1	1240
624	535	-1	802
718	940	2	1417
690	1072	1	1417
2283	6606	7	9500
1928	3216	3	4509
333	1116	-1	1351
1379	3801	3	5532
2805	6192	5	8903
435	473	-1	714
527	2899	-1	3619
412	561	-1	895
514	1508	-1	2504
785	3487	1	4515
1632	4458	8	6791
2672	8724	7	12041
4044	9273	9	12652
707	3716	5	5258
800	3732	5	5108
1352	9204	12	11679
1866	7958	8	11122
849	3124	4	4866
2177	2692	7	3994
443	980	5	1497
794	2010	2	3103
2074	3985	6	6241
118	270	2	407
938	2021	-1	2559
5068	6228	9	9508
4151	8925	17	12941
397	1376	-1	1877
409	896	-1	1554
419	349	1	463
287	946	1	1294
1137	6081	2	7591
1478	4664	2	6420
5409	12104	18	14986
2606	6660	27	10207
780	3626	-1	4510
178	372	-1	596
1237	1490	-1	2002
925	1075	-1	1846
5228	6514	1	9331
280	961	-1	1486
1270	2843	-1	3934
3202	2851	-1	4713
1642	4163	-1	6436
9184	10329	35	15018
2938	7623	-1	9772
1058	4213	2	5569
802	2193	3	3638
3398	5634	-1	7344
617	1817	-1	3009
2249	6202	7	8680
3122	6618	7	9040
1262	2915	-1	4436
1066	3242	9	4567
1033	1539	4	2323
87	262	1	381
264	1415	1	1797
17	28	-1	33
1176	2627	1	3956
930	2794	7	4124
3405	3797	7	5587
2693	4376	1	6759
1344	4140	-1	5164
1362	3111	5	4833
3155	2657	6	4067
936	4654	5	6698
1223	5372	6	7620
294	411	-1	575
468	859	-1	1460
17	36	-1	63
542	3007	-1	3786
546	959	2	1327
558	1050	1	1322
9995	19419	156	23259
1336	2689	-1	4477
1260	2279	-1	3950
194	441	2	652
4774	12608	19	14724
1700	5619	12	7899
1734	4008	1	6020
2932	5064	-1	7611
1209	3392	2	4492
2195	3182	2	4956
1309	3425	7	5398
1195	2348	-1	3458
2153	2803	1	3914
576	703	-1	1116
468	2906	-1	3720
609	985	-1	1498
356	1094	3	1667
1757	7187	3	10170
2053	7501	2	10506
930	1436	3	2186
1700	3792	7	5432
1011	3977	-1	4888
651	2871	10	4357
2233	2201	4	3272
1334	2725	4	3788
441	823	-1	1262
511	1269	-1	2224
1615	1382	-1	1948
639	2131	-1	3214
666	1894	-1	3436
3276	11790	8	16554
3797	14596	9	20183
1431	3982	1	5276
652	1266	-1	1924
1767	2189	1	3078
1644	4546	5	6831
1223	6672	11	9537
6394	10863	19	12792
1247	4191	12	5905
1803	3152	4	4403
1592	4270	10	6408
943	1196	2	1976
653	1831	1	2551
1104	3607	9	5848
593	1098	-1	1561
524	857	-1	1242
781	1843	-1	2609
1353	4735	4	7468
5075	8771	20	10068
1252	3697	11	5351
841	1844	2	3224
1531	4200	1	5413
681	3441	-1	4428
1486	3045	6	4417
3073	6527	-1	8181
1997	4753	15	7175
620	1093	-1	1782
383	942	1	1359
854	7211	12	10331
157	385	-1	589
280	1224	-1	2030
769	2864	3	4265
2256	3342	2	5062
3437	6595	2	7447
36	435	-1	36
16	12	-1	16
809	2313	6	3684
3567	5757	7	7593
1039	4027	-1	5220
327	1295	-1	1827
356	1111	-1	1936
583	2122	3	3707
1135	3954	2	5155
1797	5563	12	8919
1336	5092	-1	7268
1699	3850	9	5836
1445	8881	20	12530
1610	13018	26	17869
1165	5509	12	7993
1397	2215	-1	3145
1551	2406	6	3610
790	2494	5	3916
807	3627	-1	4524
1946	4259	-1	5486
4062	3364	1	5616
1558	6264	15	8975
667	2735	1	4311
341	3130	1	4162
6564	12150	19	14006
689	3961	13	5660
652	1255	1	1947
576	1976	1	2635
3924	5107	-1	7053
3351	2358	-1	3383
607	876	-1	1406
2920	5389	3	7377
1841	3117	3	5385
990	2498	-1	3950
2724	8652	11	12469
1142	4369	12	6326
2355	3011	4	4337
7645	9851	38	13769
396	2093	2	3225
133	289	-1	462
2182	3592	-1	4477
2214	8925	8	12815
2566	10177	8	13668
1851	10091	24	14092
440	901	3	1522
634	1963	3	2993
352	3641	3	4750
1358	5303	3	8051
733	2619	2	3333
833	4030	2	4932
1735	3522	6	5220
1125	4401	-1	5479
1099	3241	9	5059
1047	2992	-1	3785
533	801	-1	1206
415	1364	1	2242
767	3374	-1	4320
475	545	2	816
574	1615	2	2197
2666	7227	4	10864
3598	5629	-1	6969
795	1993	-1	3184
271	425	-1	634
2837	6308	7	9121
5600	17704	10	25048
1714	7108	15	10059
1851	10315	24	14384
887	3959	5	6404
1714	7405	16	10441
1241	3846	18	5809
450	946	-1	1501
1061	2441	-1	4118
1041	1564	-1	2542
728	3399	4	5275
1169	3054	1	4558
863	1242	2	1819
1900	6809	26	10422
1302	5613	-1	6877
3276	5036	-1	7761
68	121	-1	148
156	540	-1	682
601	1318	5	2406
806	1797	-1	2348
1016	1924	1	3253
1449	3334	1	4319
795	2526	2	3648
983	1333	-1	2153
1194	1739	3	2537
1899	5696	5	7498
2617	6356	5	9078
2027	4817	-1	7459
342	2483	-1	3422
4492	10575	8	14607
986	2613	3	4407
1279	3393	3	4282
1200	2476	-1	3125
367	369	-1	621
490	884	-1	1434
33649	40021	698	37671
13	10	-1	13
257	549	-1	726
3438	5495	7	7717
768	2764	8	4056
904	1915	2	2880
152	411	-1	565
1406	1295	12	1994
3640	9958	5	13581
247	622	5	782
1104	3164	5	4348
2675	2499	3	4080
1122	3490	2	5290
1733	2775	4	3679
2805	5159	7	6391
6540	12215	5	18697
1204	2510	-1	3198
265	343	-1	599
8	5	-1	8
574	1189	19	1748
74	91	-1	165
1285	2299	-1	3659
1576	3721	2	5133
1216	5037	7	7729
829	6317	5	8728
1930	2136	6	3260
1477	3598	-1	5440
1032	4855	1	6746
1057	2305	-1	3716
3295	4021	1	5391
1310	5716	11	8048
177	780	-1	1218
186	886	-1	1109
878	2624	1	4316
1432	5743	1	7021
3837	8380	14	9776
1011	5372	8	6735
2961	4168	8	6383
1847	6433	6	8237
2213	5197	10	7225
4624	10500	27	12218
935	4573	17	6372
2017	4629	3	7814
1078	4671	2	7678
1538	4203	4	6430
1789	4412	18	7439
2478	6364	5	9623
2595	3767	19	6553
1487	3506	-1	4357
516	1117	-1	1831
350	713	2	1093
4382	13280	10	18037
415	651	-1	996
370	1879	1	2886
864	2056	6	3012
579	4674	3	6225
2656	2577	4	4494
5112	8312	15	11869
2262	6229	9	8687
964	3439	-1	4366
722	1257	-1	1944
339	668	2	1004
771	4448	18	5408
788	4311	18	6106
1238	4529	12	7015
1247	3693	1	5363
295	799	1	1261
1997	5485	7	7853
1348	990	3	1583
380	1529	2	2140
2401	5115	12	8156
1732	5612	8	7708
5572	5984	140	7375
173	110	2	195
2581	2355	-1	3403
1309	3800	10	5380
1341	4156	9	6483
3085	4928	1	6817
1052	6185	1	8277
3810	3796	-1	6452
1902	5435	5	7474
2049	3828	3	6481
642	1701	10	2454
8112	10063	2	11322
335	601	-1	972
709	1356	3	1842
537	1415	1	2365
587	3591	1	4485
609	445	-1	715
924	1771	1	2423
2299	7435	-1	8932
1955	5351	11	8038
2554	6011	-1	7611
3411	4551	11	7149
1587	4395	-1	5483
724	2173	7	3299
2730	5000	-1	6350
2608	3697	8	5704
2511	4363	2	6724
1941	4318	14	6198
2765	5834	18	7842
2526	5837	3	8726
5598	10326	22	11946
1021	1512	-1	2279
1288	1615	-1	2442
1732	4680	4	6312
188	954	1	1329
152	226	-1	363
1325	3407	3	5184
534	1700	-1	2109
58	97	-1	129
7076	13127	21	15426
1481	6491	16	9176
957	2400	13	3624
1578	2544	2	4163
716	3883	1	5279
937	2868	4	4522
610	1934	1	2665
934	1824	3	2743
870	1204	-1	1718
634	1166	2	1564
655	752	2	1038
13511	13475	2	18074
1096	4417	6	7070
224	904	2	1277
1977	7683	93	10682
2062	10088	94	14256
677	1567	-1	2526
804	3284	-1	4461
1124	3324	-1	4198
1522	4410	-1	6968
5747	6035	3	8514
3779	5275	6	8036
1121	1436	1	2103
975	3066	2	4573
2626	3090	7	4570
691	1408	3	2282
600	3770	-1	5107
712	2285	-1	3807
2151	4764	-1	7205
4364	7728	3	10570
1363	2271	1	3339
256	604	-1	964
99	125	-1	184
871	4095	2	5702
1094	2963	2	4905
779	4616	-1	6252
491	2622	1	4316
746	2819	-1	3976
884	2670	-1	4369
547	3417	-1	4822
886	2791	-1	5073
441	2681	1	3891
572	2494	1	4314
377	1100	-1	1473
531	529	-1	857
637	1545	-1	2192
653	1197	-1	1845
651	3248	2	4573
832	2238	-1	3688
544	1887	-1	2668
523	1359	-1	2104
630	1938	4	3057
415	808	-1	1332
1013	1171	-1	1530
1064	2491	6	4193
2125	3902	-1	4881
1038	4766	8	6767
635	1295	2	1745
710	1046	2	1426
401	603	1	813
268	908	4	1251
513	2161	-1	2707
148	282	-1	456
905	3768	13	6125
378	862	-1	1996
84	67	-1	148
148	275	-1	435
342	1244	-1	1817
2633	3311	-1	5047
2016	4262	-1	5321
5161	8838	12	8373
18	42	-1	61
146	292	-1	373
33	45	-1	61
315	621	1	815
320	440	1	608
1464	6757	17	10529
8058	9903	158	11351
523	1628	-1	2725
2960	4421	-1	6166
374	963	-1	1602
1164	4036	1	5036
5776	12144	27	12752
1485	2603	1	3824
2181	4021	4	5491
1862	5529	17	9562
867	3223	9	5050
456	1177	-1	1587
10446	11000	6	15819
7184	18636	26	22562
5163	11980	24	15273
2107	4002	-1	6344
7967	12408	7	17163
2441	7647	-1	9503
9447	9826	9	12986
9739	10209	9	13256
1398	1397	-1	2539
284	1736	-1	2625
1877	2895	6	4484
1761	1841	6	2809
749	1387	-1	1946
579	3338	3	5155
1310	1234	-1	1689
1032	1232	-1	2101
1080	3608	-1	4502
216	546	2	804
515	856	3	1283
3778	8230	9	10886
1987	2684	4	4075
2555	6488	8	9803
646	2569	3	3914
857	1561	1	2557
1247	3161	1	4339
1452	2146	4	3755
241	1293	-1	1821
406	332	-1	602
1348	4320	-1	5455
127	348	-1	523
1288	2148	3	3195
513	1728	3	2949
372	2919	3	3697
947	1747	6	2705
4352	11458	9	15337
10	3	1	10
812	819	13	1342
89	60	-1	89
2303	3600	-1	4494
883	3053	1	4823
880	3365	-1	4961
6899	13083	10	17100
6936	12524	15	16245
9844	8400	-1	11774
2589	6416	9	9536
2868	2333	1	3313
118	244	-1	409
366	1466	-1	2122
666	1583	1	2321
2965	4246	4	6700
4340	5257	63	7737
872	2846	3	4489
2478	2730	1	3468
24	31	-1	43
10	6	-1	10
1074	4256	7	6318
369	1706	-1	2422
217	132	-1	241
2882	6900	-1	8352
901	1876	-1	2351
35	35	-1	49
797	966	-1	1580
1168	2310	-1	3269
794	497	-1	844
608	2388	-1	2970
162	352	-1	578
1930	4629	6	7606
3090	5336	24	9347
573	1507	-1	2408
927	2470	-1	3491
704	3511	4	4690
739	504	-1	894
597	2164	-1	3162
974	1779	3	2671
741	2807	3	3816
2017	5831	9	6842
3593	5693	3	8086
7798	10232	25	15258
548	945	2	1401
202	546	-1	897
333	2292	-1	2940
678	743	-1	1192
4985	6221	1	9897
1593	3970	7	6815
1648	4423	20	6066
1542	4360	6	6891
1796	5500	14	8128
2911	3161	6	5498
4676	10119	7	17935
3156	4847	4	8105
2285	2454	11	4342
991	2495	9	3877
1749	2201	6	3651
8131	11622	93	15518
4778	12117	31	18660
2551	5470	9	9254
3161	2509	6	3836
10512	13396	35	19928
4644	12051	13	19192
3349	6532	4	9591
4073	10079	12	16290
2433	6466	10	10462
6292	7499	7	12217
2667	5630	10	8724
868	2864	13	4472
11014	14979	18	21859
4730	6322	6	10346
2893	5150	4	7819
5737	11810	20	18780
4559	6161	11	9893
4259	3430	7	6086
2333	4711	10	8301
5885	6973	4	12068
2429	3661	8	6464
7257	11028	9	17075
2715	8537	3	12707
2412	9186	26	14907
4964	8184	14	12032
4600	5250	8	8061
3874	8666	7	12281
6450	7306	7	11886
5569	11982	10	19262
2344	3852	14	6356
1793	2754	2	4086
2477	4934	11	7763
4690	7422	4	9466
66	63	-1	101
336	1654	3	2446
3026	7580	31	10870
3242	2611	6	3961
1230	3951	10	6074
202	349	-1	473
67	51	-1	67
869	1438	8	2049
3372	4599	-1	6995
2066	6461	13	9564
1838	6235	7	8895
1045	699	-1	1129
573	934	-1	1216
1096	2840	-1	3595
684	777	-1	1151
1401	5478	-1	6790
727	1629	-1	2372
728	1230	-1	1986
1660	2431	2	3268
8	4	-1	8
781	3344	4	4919
862	3118	2	4285
1099	2674	-1	4051
588	2796	1	3834
674	2289	-1	3573
521	2558	-1	3641
4555	5349	15	8556
3750	4286	-1	5960
6983	12834	23	14932
1082	6279	20	8348
1407	4290	23	6185
873	1014	-1	1676
40	44	-1	69
1047	3345	14	4585
733	2149	3	3295
1194	1484	-1	2349
1672	2608	-1	3518
905	1398	-1	2323
1358	2962	-1	4168
7221	9567	169	11239
974	1752	2	3066
719	3447	2	4319
1922	4202	1	5767
1486	2253	3	3725
924	1017	-1	1623
95	106	-1	138
768	1091	-1	1748
1099	1121	-1	1723
20	19	-1	28
182	720	-1	961
1568	3431	4	5203
2890	5716	-1	7133
-1	-1	3	-1
2646	6742	3	8985
5527	4418	3	8098
250	825	-1	1297
412	1667	-1	2368
734	1880	1	2502
290	576	1	858
1049	2444	-1	3724
600	1303	-1	1577
600	1944	3	2967
196	398	-1	571
1228	1951	11	3118
1937	5065	15	8194
2507	7747	18	10758
1212	4321	2	6643
1686	4767	-1	5978
1106	2086	-1	3276
1000	4129	4	6043
2322	7268	10	11381
3665	9238	-1	11663
4881	11274	28	13249
1344	5721	23	7559
3263	6526	12	10696
1672	2711	1	4141
1604	3051	-1	3833
1413	1424	-1	2241
1943	2792	-1	4099
1104	1415	5	2262
1755	4990	15	7078
499	832	2	1281
2539	3738	7	5739
5943	10751	17	12408
941	3380	10	4580
1199	5294	11	7660
592	2698	4	3843
1206	3370	1	5304
913	2177	-1	3016
751	1822	-1	2742
747	4125	1	5239
[truncated: 84,943 more rows]
