# Supplementary material for: Activity data from wearables as an indicator of functional capacity in patients with cardiovascular disease
Source: PLoS One. 2021 Mar 24;16(3):e0247834. doi: 10.1371/journal.pone.0247834 (PMC7990307; doi:10.1371/journal.pone.0247834)
Supplement: S1 File — (ZIP) [file pone.0247834.s002.zip › phone6MWT.csv]

walk_name	avg_cadence	avg_pace	distance	steps	chestHR	watchHR
AOV2351bc9X	1.387560666	0.456205468	236.16	314		83.13888889
ZWV2335JpYu	1.489768536	0.744919294	382.19	523	76.69337017	77.96491228
ZWV23515mov	1.619733532	0.764215588	412.56	561	88.93646409	89.92537313
ZWV2351e3as	1.538219052	0.763628984	357.77	488	85.8033241	85.61428571
ZWV2351rJMs	1.56936487	0.671064877	410.69	556	71.19944598	72.66197183
ZWV2351RpIn	1.633314601	0.807921169	385.56	527	78.59779614	79.75714286
AOV22015jfxK	1.171193292	0.545517348	363.267	551		91.7027027
AOV22231ssa	1.203629767	0.707555128	356.626	595		80.18085106
AOV22236bcF	1.314350545	0.50937133	631.637	1183		100.4369748
AOV2223hlGs	0.333723395	0.225130139	547.79	825		76.55232558
AOV2223iMyh	1.528786043	0.624333245	579.419	1092		100.9703704
AOV2223J5ZE	1.505762241	0.997962431	130.511	226		87.66666667
AOV2223p8pX	1.190289857	0.732447	160.389	247		85.77272727
AOV2223STd9	1.418463939	0.813274005	439.826	747		84.15238095
AWV22015mLD0	1.271664154	0.686200792	322.338	477		86.95
AWV22237V1X	1.160575736	0.541081984	289.223	454		85.6984127
AWV2223akQ9	1.422730515	0.864589963	293.851	478		89
AWV2223b7xq	1.560729185	0.875071896	288.817	495		94.83636364
AWV2223CmPx	1.510838222	0.95462257	282.728	489		106.3823529
AWV2223kGJS	0.950625366	0.639118049	80.2026	131		91.96774194
AWV2223pogC	1.519884118	0.878840574	273.915	455		82.92105263
AWV2223rwIx	1.523538309	0.889007684	296.551	517		92.73846154
AWV2223W4Jz	1.244281397	0.742565206	302.681	478		86.61702128
AWV2223wJXz	1.566647956	0.850572219	317.62	521		93.74418605
AWV2223ymw0	1.259109778	0.651303007	276.965	450		85.2238806
ZWV22015OKi2	1.017562977	0.398119382	309.69	410	91.26388889	90.44927536
ZWV22015xeMQ	1.371642222	0.834898444	74.81	99	85.50649351	83.625
ZWV2223dZ1l	1.598508881	0.8244835	360.079	490	95.97506925	94.92857143
ZWV2223OYGO	1.507412519	0.835837711	374.233	518	90.80886427	90.04225352
ZWV2223unu0	1.566121481	0.776556252	403.72	538	97.12188366	97.27777778
ZWV2223W1cy	1.572385588	0.764833853	411.83	544	87.42222222	86.94117647
AOV22234MHa	1.691594444	0.795591833	445.314	701		97.25
AOV2223ijTs	1.43557895	0.989219674	380.323	651		94.90909091
AOV2223JN8N	1.543341459	0.876542395	402.724	645		99.83333333
AOV2223rXce	1.677913022	0.848340209	366.122	579		113.75
AWV22231OAa	1.655519855	0.782045754	396.982	610		88.66666667
AWV222342qa	1.601757704	0.864018993	356.36	565		114.6734694
AWV22235BAF	1.763880752	0.858143211	387.422	570		101.5769231
AWV22235Bea	1.66545563	0.857603207	364.513	553		108.84375
AWV2223ggE9	1.595740956	0.787323199	344.759	548		125.3571429
AWV2223GpqN	1.678789924	0.89190275	347.891	616		101.6875
AWV2223gyHg	-1	-1	10.7931	17
AWV2223hUEf	1.661685692	0.921800869	357.769	543		136.3513514
AWV2223Hxex	1.723156917	0.908212789	355.139	616		99.72340426
AWV2223Ig3T	1.661318134	0.862622381	368.98	554		95.25714286
AWV2223ilEu	1.659295321	0.785435734	314.31	449		104.2307692
AWV2223iY8M	1.649543835	0.856209346	360.209	554		69.13953488
AWV2223jY97	1.56343558	0.799107616	372.865	584		83.35714286
AWV2223KpCZ	1.622490556	0.96287	52.6948	87		74.75
AWV2223LjlS	1.690671308	0.850161023	350.657	522		94.83333333
AWV2223MqtW	1.743333507	0.799159187	372.052	553		64.65517241
AWV2223pygg	1.634834733	0.895215183	354.792	532		101.5
AWV2223qkNM	1.649143778	0.889748793	345.215	556		135.5333333
AWV2223uF2q	1.732675956	0.852161853	383.663	601		117.1666667
AWV2223VQBz	1.697657883	0.996944263	344.87	593		92.31034483
AWV2223VXVi	1.562330809	0.879861037	357.078	592		96.91304348
AWV2223Wdx1	1.590968258	0.848814205	355.931	521		89.68421053
AWV2223wzXQ	1.594199037	0.733851837	412.012	564		72.02631579
AWV2223zqqy	1.600447826	0.749532572	359.463	559		90.125
ZWV2223Dwin	1.715572482	0.790023131	431.316	607	128.8587258	94.79310345
ZWV2223FjdJ	1.726189058	0.787594696	430.481	607	123.5552486	109
ZWV2223Yend	-1	-1	6.4	16
ZWV2223yIl5	-1	-1	6.4	16	94.31
ZWV2223Yr2c	1.69169365	0.840304248	406.452	598	117.5623269	91.64705882
ZWV2335HFvk	1.71462868	0.874408959	368.3745	583	136.038674
AOV22235YuR	1.69147234	0.759288206	412.134	608		73.57692308
AOV222380XG	1.673126138	0.825861876	409.629	614		81.125
AOV2223Dx6p	1.555125435	0.680221942	390.026	543		91.36170213
AOV2223ECrX	1.593777956	0.742072686	381.368	573		78.59649123
AOV2223EzNi	1.765931739	0.746341986	444.949	606		87.60714286
AOV2223Hk9e	1.665167027	0.700657595	440.779	646		70.01298701
AOV2223JEUn	1.639119091	0.760642	407.042	608		95.24
AOV2223K2yT	1.810620248	0.770428193	543.346	762		112.7419355
AOV2223N5cv	1.642979438	0.664896663	577.64	739		96.24137931
AOV2223q1qd	1.763953309	0.87226036	395.758	636		79.51219512
AOV2223TJJh	1.745307664	0.731796883	402.428	585		80.15492958
AOV2223WtOQ	1.665318227	0.712890738	382.941	601		90.07317073
AOV2223z7fc	1.674884296	0.759277535	388.532	577		94.11538462
AOV2223Zz3K	1.747480986	0.812366437	424.1	624		85.04285714
AOV2351C91c	1.790740746	0.747901963	474.4952	618		103.5
AOV2351FIS3	1.811546776	0.736324655	481.23468	641		123
AOV2351ogNP	1.638487697	0.846867498	459.23346	586
AWV22232PS2	1.692833333	0.690188886	363.76	496		81.5
AWV2223A5Qx	1.611315725	0.73728942	450.062	600		104.40625
AWV2223BQPs	1.643968273	0.771248856	387.75	600		84
AWV2223Exba	1.589168613	0.853011241	349.098	580		86.05128205
AWV2223hZ9D	1.696298088	0.724471265	391.758	577		108.2321429
AWV2223i9f9	1.703240985	0.759482568	421.993	568		75.88679245
AWV2223Ip27	1.69760146	0.706989555	407.254	585		79.30882353
AWV2223JuNx	1.688967574	0.72380739	418.738	563		84.875
AWV2223kiyE	1.724630935	0.723050295	422.169	588		90.8
AWV2223SpsD	1.707635217	0.901394616	405.015	589		90.92682927
AWV2223UvlJ	1.66885625	0.779957096	409.724	567		84.01612903
AWV2223YoNU	1.694309338	0.711024015	390.732	580		76.18181818
AWV23358fLP	1.70393791	0.780728986	422.03833	581		100.25
AWV2335BJWM	1.703871747	0.792256027	398.98807	584		83.89130435
AWV2335UD3I	1.706360243	0.748324207	395.35052	589		98.03333333
AWV23515Lkw	1.827307203	0.70039712	507.7663	636		89.09090909
AWV2351Ilwu	1.715832783	0.735051449	461.83313	602
AWV2351jum4	1.793941009	0.735714142	489.14108	621		84.80597015
AWV2351oNKg	1.592586178	0.827481911	361.6877	557		86.48387097
AWV2351XNy3	1.726368691	0.728192398	461.2073	614
AWV2351YpaM	1.793130337	0.710575751	495.04434	634
ZWV2223KGOG	1.693177319	0.770708986	445.2	612		77.35416667
ZWV2223kvP7	1.689792059	0.749427993	412.824	573	75.16298343	75.93650794
ZWV2223mZC9	1.739640725	0.688097565	463.452	575	86.46814404	104.7272727
ZWV2335Sct1	1.701096669	0.706727154	445.79898	606	67	106.5517241
ZWV2351aVXx	1.808999426	0.762145216	437.57013	624	82.52908587	82.36764706
AOV23354RJG	1.667491233	0.790885324	654.3873	1018
AOV2335eUHg	1.665223646	0.875085177	531.0007	820		96.9375
AOV2335eV7L	1.690660184	0.813261715	515.0896	789		88.88541667
AOV2335J0an	1.184742606	0.838881213	500.54788	914		98.05813953
AOV2335JhKa	0.564015112	0.117188969	26.100365	48		81.1
AOV2335Jhp6	1.726481241	0.878069007	586.82556	895		93.40594059
AOV2335KDw8	1.556301146	0.959981904	362.954	614		92.69306931
AOV2335roca	1.709392031	0.880423111	643.114	1013		80.68548387
AOV2335tLWP	1.646938962	0.900429653	685.326	1102		84.11818182
AOV2335UqwV	1.723230103	0.858256018	1252.9628	1904		110.9555556
AOV2335wgUQ	1.538714398	1.019032813	551.19586	997
AOV2335wJXF	1.336516539	0.917153179	376.6898	666		86.82653061
AOV2335zWeB	1.703918742	0.922358766	688.50214	1098		83
AOV23510AjS	1.411893757	0.871835996	46.56145	81		69.95454545
AOV2351EssF	1.700020329	0.734966746	223.10112	363		93.65714286
AOV2351FMI2	0.507786613	0.248623275	110.10524	184		70.72093023
AOV2351gNW6	1.533083067	0.872233934	540.28357	880
AOV2351ttfU	1.297194397	0.601567664	542.8546	887		85
AOV2351Wv83	1.79151775	0.797364441	1232.2754	1772		85.09756098
AWV23350GAL	1.672608255	0.907845971	351.9243	573		89
AWV2335CrYO	1.688662109	0.845395969	401.2985	611		87.56363636
AWV2335ftj4	1.90658811	0.780704855	452.79706	672		97.3015873
AWV2335hbcn	1.809935769	0.825338597	414.58365	662		103.5396825
AWV2335KBzG	1.697335389	0.870636672	379.72247	613		107.4677419
AWV2335kJmv	1.800930195	0.884555117	414.07452	644		96.66666667
AWV2335kPZQ	1.795184363	0.922032455	405.87662	536		108.2753623
AWV2335oNyK	1.652915233	0.931282451	366.72058	591		95.1971831
AWV2335Ueeh	1.769856563	0.955369644	409.2607	628		101.1147541
AWV2335Xr3R	1.701345278	0.839223756	385.83182	597		84.70769231
AWV23511oIW	1.724359837	0.87457398	376.985	596		82.58461538
AWV23513lS0	1.680215993	0.694478514	409.65894	607		87.91071429
AWV23514OQv	1.54413019	0.707608013	343.4783	519		85.82222222
AWV23517AXQ	1.867252761	0.629035397	466.9243	651		83.48529412
AWV23519yyB	1.735192466	0.833438654	409.30936	620		79.17241379
AWV2351B7tA	1.759315081	0.696796732	435.94196	639		79.12698413
AWV2351B8S7	1.659027969	0.736316248	401.85596	596		83.59259259
AWV2351bjHj	1.799771428	0.654672814	450.51077	643		89.27272727
AWV2351dAoQ	1.813947416	0.685323082	456.77167	662		82.078125
AWV2351HgW7	1.813978009	0.706510848	485.22333	642		79.21311475
AWV2351j8JS	1.873009569	0.680716084	474.3428	672		129
AWV2351JcS4	1.857655919	0.673934019	470.44537	677		90.25373134
AWV2351jxok	1.880894884	0.682787414	484.68225	667		81.98571429
AWV2351pIZV	1.663161365	0.704077157	229.75539	349		80.01515152
AWV2351rNfY	1.822221132	0.782232524	430.52747	629		95.03174603
AWV2351sEqC	1.760671305	0.665427987	422.5034	639		97.14084507
AWV2351yGpE	1.88916126	0.710550037	459.73273	665		96.16666667
AWV2351Yn4x	1.539585346	0.768359528	330.40674	558		100.862069
ZWV2335fyEQ	1.66485351	0.787572823	418.43	582	117.0858726	113.8169014
ZWV2335xnAL	1.707548696	0.74312561	453.30118	598	94.93646409	94.28169014
ZWV23512C5c	1.990806962	0.653510093	517.4527	699	111.7728532	107.8852459
ZWV2351VdiU	1.863883015	0.603169678	548.776	661	105.8618785	104.5857143
AOV23350624	1.558936773	0.604896789	816.124	1207		91.29661017
AOV233515vl	1.608914175	0.775602569	270.88654	500		83.17567568
AOV23351Hpx	1.477423001	0.761788827	1025.6294	1405		108
AOV23351LsF	1.426694981	0.745111753	356.8476	652		97.68421053
AOV23352HNb	1.618755776	0.960743147	1216.4652	1880		100.0895522
AOV23353JZ5	1.549790076	0.712580462	2112.0442	3081		107.6080247
AOV23353vLo	1.830842611	0.822563711	1571.6	2375		77.87826087
AOV23354sNK	1.443629751	0.696677766	1159.6599	1401		90.96774194
AOV23358EXh	1.53323389	0.845923154	162.50548	254		90.15625
AOV23359EZg	1.513504493	0.566827662	1076.646	1261
AOV23359Xbr	1.759431237	0.854522016	2991.8352	4488		72.09090909
AOV2335A1xY	1.657569582	0.673381203	389.97836	462
AOV2335akPd	2.083682852	0.59570047	3136.635	4359		109.1014493
AOV2335AkSV	1.860621853	0.735894775	3067.8413	4429		86.93493976
AOV2335AlpS	1.360849626	0.80077621	496.47903	603		83.31578947
AOV2335bfKW	1.595814351	0.624276793	995.9366	1251		111.3571429
AOV2335bh0I	1.785717957	0.829086012	1481.641	2282
AOV2335BjgR	1.037924556	0.488099145	1246.9089	1612		104.9919355
AOV2335bsJ1	1.463597876	1.091221092	1990.5643	3553		89.77477477
AOV2335BSzV	1.852590861	0.707592711	2559.7136	3532		87.8372093
AOV2335CLUW	1.70969924	0.692087649	2869.4146	3997		87.44337349
AOV2335cqEe	1.868006431	0.783776768	3015.3506	4390		85.69047619
AOV2335CTzV	1.471646582	0.542567732	665.251	776		106.2352941
AOV2335dCdH	1.846293434	0.730366852	3048.5327	4260		77.42293907
AOV2335dHVq	1.905427394	0.724754909	3071.5298	4316		90.62228261
AOV2335DrzS	1.806209245	0.836931142	2431.0164	3794		86.33234421
AOV2335DuMo	1.742838441	0.783641365	805.9351	1225		85.97580645
AOV2335DvAb	1.691180427	0.844955198	3684.3367	5517		103.651865
AOV2335ERT6	1.810093072	0.707321223	3114.4062	4466		80.50251256
AOV2335Ezu5	1.784941621	0.705233001	3106.7952	4445		78.75581395
AOV2335gYvM	-1	-1	1362.2163	1640
AOV2335H8q5	1.692610282	0.727217134	2842.3171	4100		88.44378698
AOV2335hqNz	1.494064631	0.773870047	74.38122	116		82.52631579
AOV2335i476	1.800098908	0.828596538	3021.277	4457		80.87906977
AOV2335jbOS	1.885827239	0.705937325	3107.1963	4360		83.80376344
AOV2335jlf5	1.877236293	0.761990524	2988.6877	4310		96.30690537
AOV2335jM04	1.725891225	0.635865015	2888.7312	3874		89.18421053
AOV2335JNsE	1.39068623	0.625982313	1118.7769	1418		79.13934426
AOV2335KtXb	1.723587803	0.683044282	2497.1616	4293		90.50819672
AOV2335LGZu	2.231050333	0.627791677	3161.9863	4182		107.4254658
AOV2335LpaW	1.535818813	0.74467522	642.3023	804		89.57692308
AOV2335Ltk0	1.843260553	0.728345063	2760.9856	3907		89.77839335
AOV2335mGLn	1.639042411	0.800183477	3019.1465	4664		111.9408034
AOV2335mvgv	2.142784097	0.655731242	2988.564	4251		102.8590604
AOV2335N2m7	1.862836124	0.659349841	2624.6482	3746		97.55108359
AOV2335nK9N	1.896150334	0.770202976	2896.7732	4201		86.21904762
AOV2335NlCD	1.562003239	0.726289467	988.9507	1262		111.2941176
AOV2335nZF7	1.82943682	0.782239188	2973.085	4328		79.2915601
AOV2335OA5S	1.611659943	0.695091875	1008.49054	1251		94.04
AOV2335OO4V	1.804473248	0.748637349	3126.3647	4533
AOV2335OO5p	1.743337984	0.837606725	1476.1975	2234		77.12955466
AOV2335otMT	1.784782568	0.802084339	498.2875	819		82.07575758
AOV2335OXB5	1.464313725	0.653432841	342.55594	516		95.09259259
AOV2335Pe6B	1.297321992	0.808338137	17.734875	27
AOV2335PhNV	2.282267923	0.619817567	3131.2375	4185		105.5833333
AOV2335Prng	1.824572804	0.768110574	3214.3752	4676		86.13235294
AOV2335Pw2g	1.289672663	0.612178231	727.28125	852
AOV2335q4Xr	1.420893326	0.574003421	1187.4457	1232		84.76521739
AOV2335qtMk	1.853875416	0.727267424	2522.7754	3692		75.97894737
AOV2335R2fv	1.397450675	0.592568492	1296.7854	1547		104.7318436
AOV2335r78l	1.287436703	0.603752743	1123.7656	1353		104.7692308
AOV2335RI3t	1.876865937	0.769584222	3102.0898	4339		81.74805195
AOV2335Rjss	1.167736148	0.520595308	1335.1431	1647		100.375
AOV2335sfpX	1.415952977	0.751017887	433.6707	549		79.87234043
AOV2335SIhQ	1.386170578	1.016946784	1698.768	2996		93.30357143
AOV2335tjUl	1.372728459	0.714523094	1058.7379	1370		97.80808081
AOV2335tPsQ	1.817583322	0.903209145	1779.0347	3153		79.90740741
AOV2335TrAQ	2.070042048	0.697500995	2968.1077	4188		91.27906977
AOV2335TtDX	1.746532353	0.875947963	1471.4373	2524		78.5473251
AOV2335U2FN	1.690500391	0.837763353	2840.8423	4381		104.6171429
AOV2335U9kf	-0.663602229	-0.797235921	289.13467	411		108.609375
AOV2335ujjS	2.220255863	0.618036441	2616.0005	3568		100.6451613
AOV2335Ws3v	1.767762315	0.654862776	3185.7336	4375		83.68627451
AOV2335WsvH	1.358969192	0.794963257	807.2591	1041		87.57264957
AOV2335wUPe	1.889424507	0.746410402	3077.9182	4371		81.85114504
AOV2335X16T	1.552187222	1.031119974	335.93198	570		98.08474576
AOV2335XLtF	1.903496953	0.780381199	2620.0776	3920		89.09411765
AOV2335xoBe	1.723360452	0.731863591	1953.8416	2867		84.55017301
AOV2335xtWo	1.905568814	0.716979654	3098.5667	4361		91.97005988
AOV2335y45F	1.555987994	0.808115758	502.01715	789		81.54945055
AOV2335ypDs	1.244963254	0.744996848	944.07385	1237		92.28070175
AOV2335yyYJ	1.82307591	0.713550416	2677.2576	3725		86.3
AOV2335Zn2K	1.73527848	0.858279472	1234.981	1888		87.46534653
AOV2335zPiP	1.675158878	0.657723848	184.02997	206		109.25
AOV2335ZqHg	1.784319163	0.781283273	1146.0305	1660
AOV23513H6f	1.626060399	0.721914017	1136.7886	1670		85.13888889
AOV2351565j	2.048862624	0.678541494	2719.2078	3888		107.25
AOV23519dDi	1.95118508	0.728214171	3133.8096	4362		90.09009009
AOV23519ZA0	1.950106789	0.660444065	3107.7842	4205		89.65578635
AOV2351AvTs	1.901393861	0.793878825	3102.288	4573		85.08254717
AOV2351BojU	1.814154372	0.775105526	3054.2917	4485		91.26395939
AOV2351cOKq	1.618226497	0.860650533	265.8435	433		79.14583333
AOV2351ENcW	1.892449261	0.755713038	3063.9055	4461		81.44594595
AOV2351Evyf	1.989100498	0.609531223	2598.1177	3444		85.19672131
AOV2351Hr82	1.778578481	0.751396439	3091.5232	4555		84.55844156
AOV2351Jlqs	1.043502292	0.598422856	454.09235	777		75.45833333
AOV2351Jotx	1.878042025	0.751833172	3047.6245	4195		94.81967213
AOV2351MSfn	1.903209957	0.729484151	3085.5034	4304		89
AOV2351MZgW	1.881619243	0.62767284	2434.843	3283		88.35616438
AOV2351NNzl	1.909238084	0.724152997	2966.8945	4096		88.46413502
AOV2351r2nA	1.880962403	0.693258663	3115.6836	4404		82.25198939
AOV2351RkQg	1.823310853	0.751853995	3103.6096	4617		88.144
AOV2351Rlax	1.8956541	0.657406935	3126.4368	4396		87.36411609
AOV2351v2Tj	1.871459017	0.666319533	3123.2788	4442		79.66503667
AOV2351v4kD	1.90430555	0.644323995	3109.7239	4203		93.19241983
AOV2351vPeu	1.85304991	0.634402897	2655.117	3673		86
AOV2351xcaV	1.873305547	0.72103274	3107.0388	4490		91.75
AOV2351xoBT	1.864390043	0.658060058	3159.3594	4309		88.88349515
AOV2351Z3Oo	1.692295223	0.89858164	1374.1553	2111		80.25116279
AOV2351ZnPk	1.854597384	0.680649782	3069.5938	4315		101.7032419
AWV23350nGD	1.629784161	0.965713951	330.00732	605		80.27692308
AWV23351Epo	1.695557938	0.870198405	413.22018	610		94.57142857
AWV23352l41	1.708742744	0.972203284	366.06647	614		87.17460317
AWV233580a1	1.765111925	0.734342464	432.19904	650		83.66176471
AWV23358jri	1.841846101	0.684076434	484.57605	666		89.07462687
AWV2335bgP5	1.837653186	0.722595182	460.2421	645		86.40983607
AWV2335BJYC	1.656083373	0.793069462	391.26413	626		70.45454545
AWV2335cP8X	1.70037584	0.833315342	391.59125	596		73.66176471
AWV2335CPmb	1.596790679	0.809834749	408.85367	604		85.16129032
AWV2335Djty	1.66198548	0.812500601	396.3313	538		64.6
AWV2335eQ3C	1.682358136	1.113839033	339.47412	605		85.26229508
AWV2335frti	1.737465685	0.678812337	436.1165	635
AWV2335gB99	1.861885655	0.776653158	453.29898	656		91.75
AWV2335Io30	1.670411445	0.979606567	386.67645	619		89.703125
AWV2335KAtm	1.695731511	0.900444235	390.5383	611		79.06153846
AWV2335KHyj	1.726724272	0.817855838	397.14697	624		88.72222222
AWV2335lk0r	1.669096469	1.030110773	370.49738	606		83.80882353
AWV2335MEpO	1.594153484	0.842929628	410.32004	574		76.23880597
AWV2335MZhq	1.736358522	0.754668971	446.66617	645		71.390625
AWV2335nBzT	1.813673775	0.799184707	449.03622	671		86.55555556
AWV2335o48r	1.842314757	0.749539913	452.7074	663		77
AWV2335QWI2	1.830389509	0.776459677	459.42496	670		83.15151515
AWV2335S13V	1.42684878	0.903361625	359.89594	581		87.640625
AWV2335t66N	1.733833039	0.907934811	400.8851	635		79.18032787
AWV2335wr1A	1.736967766	0.799388634	420.91156	635		82.86956522
AWV2335XAms	1.652580951	0.97143171	357.95328	632		84.57575758
AWV2335z6u7	1.858866674	0.679834388	495.422	692		92.9375
AWV2351Fb5F	1.853546478	0.653200656	509.4843	683		85.85
AWV2351rPb2	1.687442249	0.510889542	466.9908	643		105.4259259
AWV2351U1aH	1.838102801	0.75465072	435.2211	654		87.84090909
AWV2351VLBz	1.750866047	0.855473196	421.07535	639		76.12121212
AWV2351Zs14	1.250208168	0.972861468	350.70654	439		103.3333333
ZWV233599cb	1.589196479	0.872059796	384.68	552	83.38504155
ZWV2335hleN	1.933712015	0.710421512	474.505	692	86.32686981	89.61016949
ZWV2335OUY8	2.238147106	0.65269774	447.32724	707	59.07756233	59.29411765
ZWV2335p7vD	1.569295946	0.806232065	396.02872	550	111.5607735	110.4444444
ZWV2351siGI	1.728569055	0.882102164	387.82254	580	71.26243094	73.25
AOV2223m0nK	1.488222301	0.642204106	287.273	404		93.2
AWV22232rQ6	1.776870074	0.801169044	352.957	625		116.1666667
AWV22235OGo	1.713872815	1.001823267	331.589	577		109.4
AWV2223auNv	1.742417132	1.039115669	312.359	602		120.8888889
AWV2223CvMp	0.9556685	0.3619278	62.7466	96		100.25
AWV2223GHx0	1.583970526	0.787075895	336.566	559		97.66666667
AWV2223HEyb	1.561255882	0.965873162	306.823	546		106.2615385
AWV2223I1Jt	1.456012667	0.7017268	39.31	53		81.375
AWV2223JFZi	1.694695588	0.907576456	361.734	608		104.5
AWV2223KeiU	1.717206148	1.023709615	354.779	618		75.15384615
AWV2223M3R9	1.670500662	1.15991064	297.596	549		95.8125
AWV2223s9cm	1.425523897	0.590390176	325.148	547		98.83636364
AWV2223TETm	1.825823382	0.820732669	406.676	643		113.7105263
AWV2223ti8l	1.620961024	0.738082724	337.139	553		92.25757576
AWV2223uczm	1.52290963	0.587193215	354.726	576		102.5507246
AWV2223Unqa	1.770596176	0.885146485	396.934	642		91.65151515
AWV2223uuho	1.558927273	0.603325364	45.3204	66		83.66666667
AWV23358VKV	1.881404964	0.793844276	484.5224	612		113.7096774
AWV2335RO8k	1.786985968	0.722281839	414.51816	576
AWV2335tEdW	1.707833461	0.877608822	367.69064	601		116.1864407
ZWV2223eydr	1.70812447	0.670061341	456.943	579	101.4293629	101.6567164
ZWV2223T6M2	1.677111654	0.984613459	292.369	588	98.28176796	99.28358209
ZWV2223x1ZA	1.424196231	0.611160177	367.89	497	95.89166667	95.20634921
ZWV2223yIV7	1.199461984	0.349933429	338.06	456	108.5552486	109.2142857
ZWV23358YUE	1.683879427	0.839656354	390.2952	595	76.36288089	112.32
AOV2223BZYS	1.968795301	0.606034055	692.463	950		95.51724138
AOV2223DISh	1.952878875	0.7607779	480.825	762		123.7368421
AOV2223FpGP	1.741100164	0.654206344	189.096	277		73.75
AOV2223fRtO	1.92999338	0.618507845	502.69	680		90.09756098
AOV2223h9tM	1.952125749	0.654153647	599.097	855		90.16091954
AOV2223WuIS	1.488011756	0.863574389	296.585	497		100.3695652
AOV2223YgBH	1.900175839	0.66818502	499.688	735		94.11111111
AOV2223ziE7	1.380813194	0.390324375	175.305	257
AOV23352RGO	1.858223962	0.751578955	668.66315	1102		153
AOV233541ml	1.607809752	0.674583705	502.17865	859		119.5538462
AOV233548PM	0.900908315	0.396612404	222.52689	455		89.925
AOV233566QX	-0.111129301	-0.335839126	302.48828	560		82.48591549
AOV23358T97	1.868637664	0.804940277	491.44632	695		83.36046512
AOV2335bCNZ	1.936808878	0.73446901	683.5532	1061		87.96261682
AOV2335BrZx	0.612276082	0.306231388	1031.7393	1675		88.01858736
AOV2335CkBs	1.863723901	0.832209058	604.0509	1002
AOV2335eRCt	0.915481975	0.61865022	315.08096	623		88.15454545
AOV2335EYCD	0.595433974	0.206647875	187.70969	356		83.86170213
AOV2335gDjo	1.840584105	0.603357057	742.97345	1046		91.27272727
AOV2335H3sV	1.768785317	0.709680404	382.28317	605		95.60655738
AOV2335H4e1	0.900940118	0.479081389	131.29965	248		87.94736842
AOV2335i1oD	1.268910401	0.799083743	755.37225	1534		87.51239669
AOV2335IJw8	1.231365184	0.543924	639.6234	1131		79.55825243
AOV2335ksPw	0.721285764	0.33364253	690.5529	1307		87.57142857
AOV2335mrqC	1.884230548	0.732576573	471.7953	649		78.89230769
AOV2335Nf4I	1.852756966	0.76968047	700.07697	979		90.2254902
AOV2335siX5	1.271788576	0.835651368	460.06305	907		88.91428571
AOV2335Uq12	1.873382042	0.86926765	353.98843	599
AOV2335vRrt	1.87408004	0.614382669	698.87524	983		86.68
AOV2335Vuig	1.562033014	0.681470382	727.0004	1249		78.80851064
AOV2335yoIS	0.786032082	0.295084121	202.92534	300		86.35294118
AOV2335yuS9	1.078728705	0.682127739	635.96545	1135		76.02777778
AWV22232PPJ	1.987650815	0.628520519	410.327	652		82.09090909
AWV2223AgMc	1.806114928	0.731282268	399.819	636
AWV2223EiVL	1.205768195	0.508894865	263.602	458		87.36923077
AWV2223f0eC	1.767211838	0.975983669	286.554	599		78.04225352
AWV2223gy9h	1.611463456	0.648545529	388.604	589
AWV2223HHGw	0.96088325	0.248981925	91.1007	136		85.58333333
AWV2223IKpA	2.023795481	0.701708437	487.808	723		109.8421053
AWV2223ILkO	1.881086336	0.654507321	405.074	584		80.075
AWV2223Iv2k	1.679694179	0.941905806	313.983	594
AWV2223PMRw	1.977290147	0.569003037	560.18	705		90.0877193
AWV2223uqA0	1.67401925	0.785491742	287.489	500		80
AWV2223ZmKA	0.368163688	-0.234440326	224.976	267		90.73529412
AWV23351Tvv	1.586305725	1.110605862	240.74792	510		95.8115942
AWV23357TSH	1.102154927	0.879506635	166.27303	360		89.43283582
AWV2335Ap7M	1.875551348	0.892545109	417.84702	686		79.4137931
AWV2335AWpc	1.859458374	0.739377588	403.9529	617		98.48148148
AWV2335d5XX	1.4032049	0.603872701	319.89578	511		80.0952381
AWV2335dW4p	1.94676751	0.690857166	474.30716	684		79
AWV2335ffZi	1.685413689	0.695407084	293.49686	515		79.33823529
AWV2335hP5v	1.214616152	0.431014065	285.6258	409		78.91428571
AWV2335HvA0	1.636204554	0.920095175	324.41333	574		87.92753623
AWV2335I45s	0.407996423	0.27131399	76.6511	162		67.41791045
AWV2335kMdO	1.715066278	0.741875211	322.93433	526		81.37313433
AWV2335MMhr	1.069155015	0.391955036	224.05348	377
AWV2335mUNl	1.719183296	0.736336876	416.3737	627		96.37142857
AWV2335qG3T	1.833522332	0.830239222	399.58347	644		76.72727273
AWV2335qjEm	1.911342462	0.742082566	419.2699	653		76.95384615
AWV2335QtTO	1.747307666	0.885488128	357.44452	586		79.14705882
AWV2335s4x4	1.421825599	0.576813003	333.63632	523		78.0625
AWV2335uKAz	1.891690042	0.69726223	453.581	659		82
AWV2335uMZB	1.804700124	0.766063966	383.44437	616
AWV2335XU6r	1.241573438	0.478669872	215.658	362		80.24615385
AWV2335Y9qJ	-0.360634157	-0.564148302	87.69184	144
ZWV2223dBRK	1.759920221	0.732435809	440.855	623	83.64542936	80.68115942
ZWV2223mcop	1.962035662	0.677103985	496.759	685	71.71875	68.25
ZWV2223n3Ns	1.901326074	0.711972726	460.02	666	88.23480663	88.31884058
ZWV2223ZkU9	1.645718358	0.726877201	339.353	567
ZWV2335ktSX	1.902426036	0.651330313	501.8134	681	74.43646409	78.32432432
ZWV2335qANE	1.915704268	0.798032974	423.70285	669	77.09972299	79.23188406
AOV2351CBZO	1.27017552	0.953697707	259.77106	453		86.38461538
AOV2351cdwN	1.656648674	0.826109924	437.9143	635		79.4025974
AOV2351kE55	1.511493136	0.927204591	355.6212	538		85.22727273
AOV2351uAGi	1.681096552	0.841809048	414.5017	569		82.03030303
AOV2351vbJ8	1.410543883	0.90354276	295.9591	499		78.25
AOV2351ZlYG	1.59879952	0.747435863	442.7772	606		86.16923077
AWV2223MwFh	1.53070482	0.869098842	352.567	560		85.08823529
AWV2223YrVe	1.685586403	0.807799144	445.644	604		109
AWV23359C4s	1.530783406	0.891495424	380.2926	556		91.04347826
AWV2335aS1M	1.416193406	0.871261123	332.18243	513		90.36842105
AWV2335rizG	1.597816829	0.837536432	427.5469	551		94.84482759
AWV2351cBnh	1.444934452	0.925663649	352.3796	519
AWV2351ChRf	1.692024002	0.788768155	452.1313	604		97.6875
AWV2351ctTL	1.524542208	0.909391026	334.02936	506		85.30882353
AWV2351d5eO	1.464262241	0.978742567	332.80737	525		91.18181818
AWV2351eeCT	1.078091214	0.48432768	278.9654	412		83.38983051
AWV2351LSNs	1.257317791	0.808552598	205.3889	322		79.44285714
AWV2351SpwS	1.594127742	0.920714098	387.55557	535		87.10344828
AWV2351UkfG	1.632036276	0.899672755	404.15134	579
ZWV2335xI7o	1.563181205	0.885147058	387.7482	556	94.16298343	85.33333333
ZWV2351bk8s	1.592607379	0.839399831	383.75	532	74.50552486
ZWV2351kyXs	1.479514996	0.842073235	332.98434	511	88.37845304	74.13235294
ZWV2351NpDn	1.577992704	0.842847645	389.7006	568	84.60941828	81.67741935
AOV22230rUH	1.515483583	0.757818439	804.383	1213		96.37662338
AOV22230tXT	1.663858178	0.788039171	759.811	1105		97.11888112
AOV22231Gig	1.704934183	0.550195703	1716.74	2210		106.5069124
AOV22231slf	1.47651063	0.767816654	306.558	495		92.88888889
AOV22232CQm	1.447071928	0.50071788	400.957	694		77.10989011
AOV22232Mbk	1.175803062	0.765768431	426.125	737		86.74468085
AOV22232oZI	1.777454031	0.726761564	1332.62	1806		94.55384615
AOV22234Uzr	1.652895581	0.711185892	1340.04	1983		96.46190476
AOV22235VzK	1.67645739	0.682753687	764.366	1070		82.75
AOV222365xS	1.513714107	0.671306352	1141.57	1621		82.62804878
AOV22236bWp	1.384523209	0.665113142	958.924	1435		102.6902655
AOV2223a8ip	1.512781159	0.889158489	710	1070		83.96666667
AOV2223aB9H	1.41015541	0.605239328	322.772	476		72.81944444
AOV2223AcwT	1.542472504	0.730285063	1663.25	2334		78.48095238
AOV2223aMGz	1.550679038	0.695129904	549.195	872		77.30357143
AOV2223BC9g	1.427520639	0.723290775	1148.27	1718		89.76300578
AOV2223BdQG	1.611835634	0.642563434	1227.85	1695		87.90853659
AOV2223bFpX	1.736292166	0.797290363	476.126	728		97.60526316
AOV2223BNXp	1.239704582	0.545880296	854.399	1399		82.21686747
AOV2223BOqc	1.693312061	0.668974175	719.876	999		83.78899083
AOV2223BTyt	1.707227826	0.7039204	383.217	506		82.54761905
AOV2223CBGF	1.653650904	0.680578688	1117.07	1545		86.47916667
AOV2223CKbn	1.401046667	0.636634722	86.9328	140		95.3030303
AOV2223cKjg	1.327142661	0.617308574	1118.71	1688		98.18316832
AOV2223Db6l	1.988963271	0.750333682	265.331	505		75.1
AOV2223Drx8	1.475133108	0.567918883	648.83	889		105.5697674
AOV2223EI37	1.307883381	0.579492532	316.375	457		77.8
AOV2223fco6	1.533571709	0.557356023	2033.29	2773		99.33846154
AOV2223ffv3	1.241670524	0.544925461	451.066	728		70.36363636
AOV2223gA2p	1.606872994	0.639868261	502.881	656		91.1625
AOV2223GJL1	1.541215118	0.59633258	1008.88	1389		78.9137931
AOV2223GL6G	1.552845142	0.666724919	1165.79	1873		74.30188679
AOV2223gmtb	1.602509306	0.713375069	417.587	626		126.7142857
AOV2223GTKw	1.073157727	0.442142379	144.009	232		87.47368421
AOV2223gzwO	1.681375333	0.8410006	147.984	229		72.8
AOV2223i9sK	1.729114511	0.729884368	839.715	1177		96.07058824
AOV2223iT5Z	1.664127019	0.680398106	318.087	444		75.57407407
AOV2223jEVA	0.32315	-0.126518	9.70818	12		58.16666667
AOV2223kh5P	1.915964609	0.501846266	507.02	613		88.22891566
AOV2223M86O	1.108732928	0.265404762	762.101	1370		80.46859903
AOV2223mCdN	1.185007096	0.471838861	783.75	1098		95.86
AOV2223MkBH	1.608754453	0.490463781	860.211	1213		85.21212121
AOV2223n9Uv	1.676553034	0.507112476	461.776	623		86.7260274
AOV2223np4K	1.576307885	0.67850288	1129.33	1662		138.6226415
AOV2223NrlR	1.217332427	0.364266806	205.675	298		88.09333333
AOV2223O2Er	1.840140568	0.769173864	525.659	759		102.5116279
AOV2223oFry	1.139669159	0.671756285	466.617	719		83.74
AOV2223p6KD	1.790451226	0.668388104	291.934	496		103.68
AOV2223pBBX	1.630088402	0.779827502	571.604	933		96.46
AOV2223pqda	1.471147059	0.666125038	639.578	969		75.35454545
AOV2223PWiu	1.578597879	0.820416646	281.882	421		89.97826087
AOV2223Qpgk	1.361631985	0.699687173	650.883	997		82.02158273
AOV2223QVb4	1.693299439	0.76942457	338.891	453		90.71052632
AOV2223QWk2	1.2593884	0.39740112	125.06	175		81.07692308
AOV2223rbTG	1.807943116	0.741229609	454.743	619		84.93333333
AOV2223RcVK	1.6786	0.868628263	46.3512	80		96.4
AOV2223Rdeq	1.646115576	0.686816912	646.598	883		77.46315789
AOV2223s0E6	1.659890377	0.668675689	273.646	439		77.92156863
AOV2223UaQa	1.629559295	0.60930141	1606.35	2253		89
AOV2223UDxV	1.650043622	0.64647399	539.997	781		86.2
AOV2223uOf0	1.74942705	0.69754387	632.992	868		103.7818182
AOV2223XAxW	1.450748074	0.689372074	1547.36	2379		79.80456026
AOV2223xeA5	1.274915743	0.690948743	703.548	1021		86.27272727
AOV2223xgLz	1.67844791	0.651915694	431.075	573		76.47297297
AOV2223Y9Vw	1.338100254	0.73343499	1420.39	2152		85.70212766
AOV2223YICN	1.622919824	0.908306871	899.118	1406		81.35294118
AOV2223ySxA	1.509444968	0.686650636	2834.29	4279		78.69787234
AOV2223YTIc	1.664955871	0.6824307	954.006	1304		81.49659864
AOV2223z9WC	1.423500996	0.482964629	579.428	1063		75.6328125
AOV2223ZBKL	1.596820207	0.663562442	707.188	1001		78.72121212
AOV2223zCw0	1.208716211	0.585061842	710.172	1031		72.54237288
AOV2335ggFu	1.325812607	0.577495087	108.73395	153		106.9166667
AOV2335PI0z	1.588952091	0.573852419	550.50586	743		122.4758065
AOV2335wGvv	1.384674381	0.579012127	1502.0864	2286		89.02307692
AOV23511wWO	1.240198466	0.397707335	420.29944	607		104.952381
AOV23512YRu	1.226035036	0.410966009	814.21735	1196		87.6056338
AOV23514fE0	1.485660809	0.581821305	506.58878	713		117.628866
AOV2351b2uO	1.396177315	0.300522153	183.09052	232		93.12820513
AOV2351iW4W	1.506537269	0.555914558	370.8124	536		117.6770833
AOV2351jsui	1.487603444	0.609940021	561.86237	829		97.3362069
AOV2351PG10	1.232971908	0.438551443	514.1169	753		99.33333333
AOV2351Rtu7	1.49805506	0.555198955	178.52448	251		98.35483871
AWV22231SSA	1.554483561	0.91709628	327.652	564		108.25
AWV222337G4	1.564098201	0.835342518	414.078	569		89.25
AWV22234Ipl	1.840622482	0.781988823	480.047	670		74.09230769
AWV22238fLf	1.784271079	0.792462086	435.709	633		98.40983607
AWV22239aox	1.571667778	0.674341714	351.453	504		78.375
AWV2223bdUt	-0.063952766	-0.382508986	110.216	182		83.60714286
AWV2223boUm	1.653979274	0.524095339	362.914	513		115.36
AWV2223bx33	1.682774823	0.769128305	395.245	607		84.375
AWV2223cFOb	1.388372958	0.793777965	333.587	569		87.27777778
AWV2223eogO	1.669224681	0.924986631	391.254	594		82.625
AWV2223fiIL	1.167497034	0.389711814	298.851	430		72.11940299
AWV2223I6Z8	1.670994783	0.995260514	413.476	600		106.3928571
AWV2223m7wN	1.813365191	0.641782725	428.694	601		93.36065574
AWV2223nIbK	1.670593525	0.784746309	392.844	583		74.90769231
AWV2223RAHv	1.674215693	0.80285081	432.974	622		76.13461538
AWV2223V1NH	1.67544375	0.780061169	417.184	592
AWV2223wpdt	1.529825912	0.812143431	391.991	549		85.04918033
AWV2223xtDm	1.598972132	0.88731614	357.228	573		85.16666667
AWV2223YMSA	1.764106667	0.663280667	11.297	14		107
ZWV2223Br66	1.807033382	0.785861654	424.042	646	78.5718232	78.49253731
ZWV2223fGHq	1.684177794	0.689802765	417.519	535		81.01515152
ZWV2223THQq	1.791141397	0.715192566	457.3	620	71.6398892	114.0344828
ZWV2335viX8	1.843524287	0.742341634	440.08353	640	87.26111111
ZWV2223DjiS	1.713763806	0.756314903	429.46	583	112.8361111	107.5384615
AOV22231l8X	1.538805595	0.798450679	439.062	649		102.1111111
AOV222375rC	1.639058307	0.745307376	476.097	767		111.6
AOV2223cbmJ	1.593724729	0.735791729	447.152	657		109.3125
AOV2223fYJZ	1.583961829	0.760016884	407.621	629		101.5217391
AOV2223HLCw	1.251156729	0.628409701	247.795	378		88.1
AOV2223jrwc	1.47425745	0.783608141	352.301	523		89.88095238
AOV2223QFxT	0.9737848	0.39184996	116.101	167		106.1052632
AOV2223qZTn	1.357443182	0.706838767	491.183	745		77.14893617
AOV2223r6MS	1.603098448	0.788308746	599.654	912		98.375
AOV2223SaxK	1.570213782	0.732342933	333.139	468		96.16666667
AWV22232Zs6	1.512671852	0.810887156	330.854	490		97.23913043
AWV22235TeH	1.544549037	0.759179304	361.868	535		102.0196078
AWV222363yL	1.437834014	0.768565761	303.086	482		115.3148148
AWV2223B8WC	1.622053507	0.779809007	337.39	493		93.29032258
AWV2223biE1	1.076764359	0.500768897	92.8316	143		113.7142857
AWV2223Boos	1.527723481	0.812683311	349.722	512		135.547619
AWV2223En46	1.444717463	0.832431157	347.504	513		111.6
AWV2223Fyhc	1.545159412	0.791686478	370.292	504		111.9375
AWV2223hIRU	1.51010625	0.782246596	355.261	505		106.7272727
AWV2223I86q	1.655825926	0.706819563	401.582	585		101.8378378
AWV2223il8V	1.57857916	0.802167681	307.463	450		98.96666667
AWV2223iMPy	1.087291667	0.479271738	286.5	404		98.22727273
AWV2223M9JP	1.514491729	0.713497925	327.191	511		111.462963
AWV2223O85r	1.550233765	0.868960341	310.554	476		139.5789474
AWV2223Oj8V	1.537781385	0.795953277	161.214	247		95.1875
AWV2223PR68	1.510763037	0.749981215	352.086	526		88.62162162
AWV2223rJqI	1.539035789	0.811353774	352.013	483		94.62
AWV2223TI2L	1.304227463	0.8609765	339.363	485		81.83870968
AWV2223Ulm6	1.629192868	0.664866581	402.654	565
AWV2223Up6R	1.591751594	0.760226587	368.463	577		99.32
AWV2223XRre	1.548556559	0.799626551	361.182	515		113.5471698
AWV2223xUgb	1.396887669	0.640251594	331.558	479		106.5454545
AWV2223YEUF	1.5558628	0.761649408	326.592	472		106.804878
ZWV2223Bmnh	1.482929485	0.76596339	430.25	536		105.5806452
ZWV2223px1b	1.605309333	0.788750081	408.794	536	110.2853186	99.2
ZWV2223QF05	1.547473235	0.808635706	410.31	532	114.2631579	114.4285714
ZWV2223Xket	1.674769111	0.746953489	447.09	578	107.9639889	104.8208955
ZWV2223XRgx	1.560412754	0.761070384	436.502	567	79.14640884	97.83018868
AOV2223CKLj	1.786529359	0.658157885	443.663	528		97.72093023
AOV2223Fxt5	1.606887589	0.759230121	450.84	596		80.19021739
AOV2223i0Yo	1.704525946	0.586763797	304.18	340		93.4
AOV2223ioRT	1.752966187	0.669352122	527.484	636		104
AOV2223J1iT	1.556517377	0.72347141	205.092	273
AOV2223MKEd	1.520174286	1.032781833	209.643	304		90
AOV2223qNmZ	1.598638919	0.707879541	262.046	327		99.26829268
AOV2223rLFq	1.324984872	0.740679795	95.3491	141		90.07692308
AOV2223Zifr	1.774453514	0.707730703	130.118	164
AOV2223zlmQ	1.6751528	0.58265864	298.168	336
AWV2223251X	1.682796753	0.600343039	299.342	359		115.8108108
AWV22233AEe	1.469987692	1.145706667	307.089	450		107
AWV22236lkL	1.658034156	0.717058052	243.529	328		97.64516129
AWV22236wq9	1.780315614	0.637764412	451.316	518		102.625
AWV22239zeS	1.74587	0.619574649	141.244	171		102.6521739
AWV2223ahj7	1.460475036	0.825369993	385.745	536		109.1818182
AWV2223bDUs	1.398534186	0.521235674	450.637	553		95
AWV2223BSYi	1.502821842	0.813683947	321.687	447		95.28125
AWV2223cuFn	1.82110971	0.652424514	544.872	644		83.5
AWV2223EWEF	1.773599565	0.616875513	463.513	541		104
AWV2223eXwW	1.762034242	0.612797061	524.387	655		114.6428571
AWV2223gxPM	1.745510101	0.611925687	538.831	645		102.0833333
AWV2223HMUw	1.538861616	0.872321202	390.652	550
AWV2223JKuj	1.813544744	0.682040654	436.205	538		110.5
AWV2223JRUX	1.642024054	0.653607243	277.207	338		114
AWV2223jtxz	1.796905067	0.672719947	298.915	351		114
AWV2223KuIn	1.765728369	0.677839787	514.757	633		112.75
AWV2223l6rT	1.52687303	0.916365848	367.793	518		108.5
AWV2223PcCX	1.704995333	0.577306453	301.137	347		114.1923077
AWV2223QVL2	1.724753684	0.554423526	305.409	353		118.875
AWV2223rgtB	1.745838462	0.715432974	403.716	502		141.5789474
AWV2223TQrU	1.776623867	0.623462413	285.944	343		101.2727273
AWV2223wS6W	1.537899487	1.043373538	206.344	298		97
AWV2223wWQZ	1.673001316	0.700057434	254.426	330		107.5263158
AWV2223xxzb	1.768331842	0.668019974	291.378	349		119.6190476
AWV2223zFCZ	1.801131733	0.627832813	300.988	352
ZWV222307Qh	1.609015481	0.794958496	415.857	574	80.83379501	134.7333333
ZWV2223B9oq	1.554008759	0.811701547	403.16	555	78.53739612	91.91489362
ZWV2223ClwC	1.769966496	0.652293569	504.481	631	95.29444444	91.43478261
ZWV2223CNwQ	1.695632482	0.604382109	533.751	602	109.1878453	112.1836735
ZWV2223FeEs	1.557795588	0.829233846	397.343	538	97.40055249	118.75
AOV22230TzY	1.749886521	0.732612622	1098.49	1674		99.42307692
AOV22233UWf	1.695338571	0.805857649	479.041	688		78.12244898
AOV2223BbU4	1.704256611	0.842896644	942.221	1539		91.625
AOV2223Jrzc	1.785344121	0.822499409	1076.46	1581		93.63636364
AOV2223juau	1.637999395	1.003216787	849.623	1545		89.44117647
AOV2223K7yX	1.87754557	0.665959386	505.407	740		105.4074074
AOV2223MbKc	1.61751713	0.837529278	675.306	954		92.82644628
AOV2223opAq	2.005218943	0.84165625	1037.13	1840		111.9821429
AOV2223P1wX	1.652336625	1.065260408	1009.21	1692		104.4913295
AOV2223TZWe	0.854635172	0.298801379	86.8089	118		69.32960894
AOV2223vl1T	1.754477521	0.838977899	1026.57	1558		89.8988764
AOV2223Won3	1.695254307	0.730479566	730.425	1156		95.4952381
AOV2223zDcN	2.063709215	0.746652224	1334.74	2180		96.99230769
AWV22015maJ5	1.355409485	0.650603706	318.147	439		84.64705882
AWV222354HT	1.595456519	0.947373963	329.32	560		86.17948718
AWV2223ASw9	1.609915368	0.807946162	367.848	594		83.04347826
AWV2223bGa3	1.635759851	0.97966409	355.23	584		105.8518519
AWV2223cmOZ	1.637511259	0.996967222	327.708	601		92.84057971
AWV2223jbhv	1.583228209	0.971313866	302.952	573		81.57575758
AWV2223kW3H	1.722119562	0.778259474	442.047	583		87.54901961
AWV2223RbSU	1.731718029	0.804771504	371.397	615		90.32857143
AWV2223RwEG	1.61539	0.747454756	378.656	580		96.78461538
ZWV22015urTd	1.653366058	0.698022876	433.18	583	88.14364641	89.3125
ZWV22238LRT	1.808412519	0.684937541	482.35	618	105.7645429	104.3043478
ZWV2223V7qD	1.796643505	0.718232835	463.83	601		96.61428571
AOV22230Jce	0.766678023	0.425539872	151.98	212
AOV22230v5k	1.628286423	0.893306971	283.747	540		102.915493
AOV22231pub	1.750592536	0.898337333	313.827	559		88.58333333
AOV22231qOI	1.633905809	0.773402257	292.437	519
AOV22232H5r	1.141309385	0.629760815	154.36	205		84.05882353
AOV22234mjB	1.327344091	0.788818318	126.546	166
AOV22234QeG	1.150604638	0.661499145	154.48	207		94
AOV22234Uem	1.748684161	0.775177007	347.129	546		92.29411765
AOV22235sXu	1.829220595	0.840642049	534.027	899		99.63157895
AOV22235Yhm	0.761761625	0.355941375	138.603	188		80.02325581
AOV22236EP1	1.714258978	0.737575905	300.367	474		99.9047619
AOV22238Bie	1.114583261	0.56547237	169.899	229
AOV22238Uvz	-1	-1	0.76241	2		95.84615385
AOV22238WJI	1.78713787	0.805525917	590.157	902		102.9814815
AOV22239fGv	1.264050374	0.703969028	214.839	323		81.975
AOV22239QeG	1.073219545	0.47345703	115.05	153		100.5945946
AOV22239ToC	1.812835894	0.685794285	606.773	949		99.30508475
AOV2223AImN	1.739458963	0.863096644	278.112	546
AOV2223aL7h	0.883078605	0.303163465	184.336	249		95.32608696
AOV2223ardG	0.387641719	0.023984156	105	141		91.23529412
AOV2223aUnk	1.384536324	0.663617471	129.276	172
AOV2223AZPW	0.855839528	0.282865126	229.926	365		99.45
AOV2223BHX5	1.596620455	0.718340909	192.914	267		91.66666667
AOV2223bvL8	0.863928571	0.573111405	143.94	220
AOV2223BZfG	1.472857344	0.733334875	143.406	223		97.95238095
AOV2223cKHp	1.696276957	0.84715458	340.574	552
AOV2223CmEA	0.317594261	0.073937452	151.081	207		76.93023256
AOV2223D5bU	1.445273796	0.757952117	358.203	498		93.93055556
AOV2223d6NT	1.679373774	0.764867553	378.839	598		94.75903614
AOV2223d7xe	1.882356827	0.831486466	625.514	967		88.63888889
AOV2223dfwb	1.512304194	0.760307559	208.986	339		94.68085106
AOV2223E2pJ	1.745385522	0.832485888	293.302	543
AOV2223enPz	1.206081304	0.816959891	177.35	239		92.4047619
AOV2223ePjD	1.392509688	0.762632388	352.456	475		92.95918367
AOV2223EQMl	1.765061449	0.852859232	304.707	594		103.1343284
AOV2223eYBH	0.82272875	0.222649654	213.879	318
AOV2223fBXY	1.101100254	0.552618381	207.729	277		85.16393443
AOV2223fCjD	-0.482749462	-0.519106344	87.4911	129		92.14285714
AOV2223FKCD	1.689498815	0.758579963	340.867	586		101.3098592
AOV2223FvA8	1.695929568	0.899697518	375.542	561		98.85294118
AOV2223FVYF	0.517532527	0.257987484	124.879	166		88.44444444
AOV2223G4ba	0.884644306	0.404494444	261.299	379		102.4078947
AOV2223g7qW	1.402729823	0.675125593	232.152	329
AOV2223gsA4	1.302003478	0.709987957	205.703	274		93.15909091
AOV2223GuNP	1.629664161	0.796741263	381.574	531		96.02857143
AOV2223hGFi	1.664019329	0.721765	401.779	611
AOV2223HnVi	1.731905441	0.829218316	303.093	547		89.13333333
AOV2223HoaG	1.745633185	0.709426533	382.455	539		96.68571429
AOV2223hPgg	1.183645915	0.508903056	167.416	236
AOV2223HPnj	1.410368729	0.776151729	221.056	306		89.4
AOV2223iBh0	1.758255735	0.863428882	306.54	523		90.28985507
AOV2223inOm	1.79151625	0.884026603	308.07	558		106.1285714
AOV2223jDVE	1.783138144	0.761856423	282.415	426		104.3658537
AOV2223JE5X	1.604095036	0.776376401	294.115	432		101.0606061
AOV2223jW5o	0.790525579	0.347834316	146.62	195		79.25675676
AOV2223kJ46	1.042037292	0.598657542	104.01	138		84.33333333
AOV2223KTEA	1.798075099	0.848217668	662.664	1073		89.02362205
AOV2223Kvky	1.275404651	0.800426419	98.11	131		81.43478261
AOV2223lDxh	1.215226864	0.648333822	229.026	357		89.71764706
AOV2223LKZp	1.097624362	0.66189317	157.72	211		86.35087719
AOV2223M7Eq	0.795897263	0.275585295	151.841	203		81.82926829
AOV2223MF0P	1.580873654	0.798465567	267.68	352		87.31944444
AOV2223MGKJ	1.688990435	0.643422232	176.876	233
AOV2223MRX5	1.781812978	0.76348432	608.05	904		102.483871
AOV2223MSiU	1.564488	0.66606434	106.987	169
AOV2223MsoY	1.356960588	0.772782559	130.546	176
AOV2223MwDe	1.563259562	0.763320847	282.286	517		104.6086957
AOV2223MY10	0.626831264	0.13150169	144.05	191
AOV2223n2rI	1.408985333	0.713341613	150.632	201
AOV2223nR99	1.642169154	0.743056869	257.768	416
AOV2223nSwQ	1.503678723	0.671360794	304.902	433
AOV2223nwJU	1.806459708	0.761789263	333.686	515		88.15068493
AOV2223OKcG	1.454860087	0.85674233	218.161	348		94.82926829
AOV2223owgh	1.76125087	0.929421516	428.442	689		97.3373494
AOV2223p8To	1.827012391	0.874602551	314.962	569
AOV2223PMzc	1.73102875	0.920011419	297.495	568
AOV2223psiX	1.130067353	0.652429275	178.935	358
AOV2223qDvE	1.925772607	0.832295578	598.598	1031		107.9333333
AOV2223qgeE	1.375107313	0.766744821	136.321	188		116.2777778
AOV2223QHEY	1.64488354	0.733777174	366.86	558		99.63157895
AOV2223qi6t	0.764399118	0.440086176	107.54	144		72.06896552
AOV2223qIl3	1.849577246	0.756321947	615.124	932		94.5
AOV2223qlmd	1.13739	0.408296533	234.446	338		100
AOV2223QqoC	0.66248557	0.181678038	133.556	189		92.625
AOV2223QUB4	1.105833363	0.529410735	203.249	272		90.7804878
AOV2223R8eC	1.62661741	0.891108414	542.681	872		102.078125
AOV2223rEQi	0.702250909	0.322713875	138.412	194		87.54166667
AOV2223rM7f	1.952623027	0.755628773	582.534	889		93.19354839
AOV2223Rp4y	1.628961805	0.762892346	357.562	516		90.02857143
AOV2223sgYz	1.679927312	0.725192094	381.551	536
AOV2223slxJ	-0.078061	-0.3635925	57.0144	96		98.12903226
AOV2223sTPJ	1.39853058	0.653282058	166.544	223		102.1944444
AOV2223t1CD	0.349063462	0.016490192	100.06	134
AOV2223Tld2	1.814614388	0.665320971	398.077	575
AOV2223tLNQ	0.946479286	0.455953845	163.37	223
AOV2223TRW4	1.486600579	0.759995331	281.788	385		96.66197183
AOV2223TS1i	1.403150476	0.70663794	166.31	223
AOV2223TY4P	1.924646569	0.863713774	290.49	563		99.4084507
AOV2223USNq	1.824619562	0.841875854	330.2	569		97.46666667
AOV2223uSZS	1.676808175	0.852344467	263.852	494
AOV2223uTHK	1.612980147	0.937253956	282.077	496		88.67647059
AOV2223uV1k	1.228957067	0.668084453	154.6	251
AOV2223uviw	1.424445698	0.685774047	184.831	290		85.5
AOV2223VG81	1.153775663	0.656013542	160.122	216
AOV2223vGFR	1.649240809	0.724031066	275.832	509
AOV2223VhOd	1.561014094	0.806056261	647.851	889		92.2962963
AOV2223VpKf	1.578590055	0.807428295	401.599	609		87.45882353
AOV2223vr4O	1.343428837	0.657889047	100.794	143		88.09090909
AOV2223W0nc	0.943992088	0.521873967	142.309	187
AOV2223w8kc	0.589292247	0.258189056	158.22	213		82.57777778
AOV2223WHpJ	1.719065255	0.81089973	309.572	551
AOV2223wM7H	0.243981236	-0.030317135	129.16	173
AOV2223WMIu	1.611226618	0.752011338	321.281	475		92.67164179
AOV2223wNvh	0.71519	0.305792717	210.9	277		83.73913043
AOV2223Wxl5	1.796787536	0.783065761	413.111	624		103.4032258
AOV2223XLLH	1.805145189	0.839660773	521.119	810
AOV2223Y3l1	0.897268641	0.395279515	163.139	220
AOV2223y3L5	1.912072426	0.816721544	333.466	574		90.12142857
AOV2223y9gc	1.686106769	0.776855031	159.945	285		78.4516129
AOV2223YJbu	1.387933404	0.689830191	211.658	348		88.10344828
AOV2223ymu9	0.530861739	0.144990652	109.23	146		76.16959064
AOV2223YpBq	1.525400074	0.689104184	336.182	529
AOV2223yPCI	1.215051852	0.588898859	242.462	329
AOV2223YqF5	0.800460806	0.187837613	132.541	175
AOV2223YqhR	1.708160667	0.661537133	378.312	543		91.36065574
AOV2223YWbi	1.803109632	0.823031279	309.615	586		96.04225352
AOV2223ZM3o	0.940433913	0.48754338	161.71	216
AOV2223znX3	1.038945441	0.46568725	134.777	194		107.3170732
AOV2223ZqMa	1.694953556	0.820022385	293.7	539		100.9285714
AOV2223ZwyC	0.941885044	0.627158044	195.28	260		80.63414634
AOV2335XEaL	1.814711046	0.906566758	438.00876	642		95.8875
AWV2223436d	1.822348815	0.696020333	388.988	589		98.86842105
AWV22234CEO	1.855245435	0.829306551	450.078	645		89.56521739
AWV222377fy	1.631933603	0.582649059	370.78	516
AWV2223bNFl	1.812319481	0.721668956	404.913	581		103.5352113
AWV2223BwLB	1.367375056	0.773663157	157.595	215		79.52173913
AWV2223cAL4	0.856949907	0.28753962	230.95	300		100.7894737
AWV2223D1T5	1.306432794	0.620196721	271.24	431		89.54054054
AWV2223EO78	1.89665708	0.851622445	309.866	595
AWV2223Gm00	0.856895929	0.495739425	186.597	247		94.84745763
AWV2223GNyA	1.453175196	0.87344649	205.92	328
AWV2223GzjM	1.260101505	0.604258462	201.87	272		62.31372549
AWV2223H3te	0.1712425	-0.121089034	98.13	132		88.34782609
AWV2223IzCO	1.563422969	0.733988953	151.471	234		98.73529412
AWV2223kDFv	1.468271077	0.7535376	153.361	208		85.17142857
AWV2223KkFn	1.368208473	0.743439092	336.7	441		92.29850746
AWV2223luG7	1.572944044	0.745418206	322.524	449		85.92957746
AWV2223MYXG	0.971901818	0.480321545	244.886	382		99.89705882
AWV2223omGn	0.906513333	0.418478544	150.601	204
AWV2223PF5A	1.503449091	0.811821034	168.74	245
AWV2223q7Cj	1.366164211	0.529361447	262.266	400		95.12068966
AWV2223QwEM	1.432762815	0.78198343	266.386	457
AWV2223wNoV	1.696954161	0.878243409	312.453	538		100.6363636
AWV2223YuNT	0.939500438	0.324468832	250.667	417		96.27272727
ZWV2223OYDE	1.616660294	0.765147132	170.09	224	90.71276596	90.13888889
ZWV2223sKuJ	1.630238051	0.741114542	366.07	474	88.35350318	87.6557377
ZWV2335uHkh	1.884874333	0.870325859	360.4365	611	107.8947368	103.2285714
AOV2223BRCG	1.276854	0.638936327	135.799	247		85.22727273
AOV2223c6vF	1.808974465	1.025788138	375.21	761		87.75384615
AOV2223CSAN	1.697624663	0.884346117	364.232	725		87.9375
AOV2223f51p	1.714244965	0.933817615	319.78	599		86.30769231
AOV2223L7QG	1.765388395	0.879498562	370.028	748		79.77966102
AOV2223MQvi	1.703713968	0.868993508	294.568	539
AOV2223Ny8N	1.132069068	0.556205523	466.632	861		90.14545455
AOV2223oXGJ	-1	-1	5.07008	9		80.1
AOV2223RVqj	1.47258723	1.101057297	239.604	478		82.48979592
AOV2223tS8Y	1.665074903	0.821062026	340.895	661		93.2375
AOV23351Fti	1.578317242	0.824747238	314.7459	615		88.75757576
AOV2335CDeS	1.529106073	0.836834072	289.2155	561		97.96428571
AWV222309Bf	1.554252279	0.748507331	290.574	546		80.57377049
AWV22232Dq2	1.392447647	0.584406294	46.7266	83		77.66666667
AWV22232I4T	1.557237744	0.828075241	296.319	498		80.93617021
AWV22235nRq	1.622676667	0.8490274	294.819	604		91.48529412
AWV22235QWS	1.745518963	0.885711244	347.77	640		77.36666667
AWV2223BfRT	1.715925221	0.846076875	356.934	627		80.06896552
AWV2223BhlW	1.691802481	0.922114271	302.514	607		78.43636364
AWV2223BlAs	1.751415221	0.815113493	339.313	604		90.19117647
AWV2223Ee6i	1.841611955	0.928714293	350.88	631		89.17142857
AWV2223EpGL	1.681329708	0.860159854	307.831	556		89.625
AWV2223hn9s	1.528677661	0.754475702	300.299	549
AWV2223HrLr	2.074837259	0.90320277	354.21	718		99.88235294
AWV2223iKFc	1.695313967	0.882224876	264.365	500		77.89855072
AWV2223iTs5	1.672494599	1.149938139	294.443	589		81.34375
AWV2223Ngr5	1.617396765	0.896974044	318.597	589		95.04347826
AWV2223NhZ7	1.702533154	0.799641585	292.552	525		91.42028986
AWV2223o7EK	1.604719845	0.81214293	298.36	529		88.07352941
AWV2223pdLx	1.401860534	0.62024726	277.834	522
AWV2223QMpM	0.644336593	0.37880237	186.89	360		84.88571429
AWV2223QMRo	1.663662721	1.022220603	320.633	578		82.84
AWV2223TACj	1.605293478	0.800224014	320.885	599		81
AWV2223taH2	1.778051884	0.863645022	337.511	623		87.03333333
AWV2223uxJC	1.212318947	0.803452556	159.62	352		85.74626866
AWV2223V4cH	1.281282647	0.665636735	251.837	491		83.47761194
AWV2223vuv9	1.755960781	0.924141742	314.769	584		91.60714286
AWV2223wBLL	1.819437895	0.829475226	332.982	615		94.37142857
AWV2223ymC0	1.557717015	0.81177853	333.913	571		89.36231884
AWV23353MH7	1.447125658	0.70863729	290.98773	544		82.93846154
AWV23510AtD	1.696615613	0.792255128	348.69217	629		80.97727273
AWV2351B8lL	1.923839945	1.056240703	325.40836	613		83.65789474
AWV2351KQii	1.908719077	0.964375456	355.60413	676		92.32786885
AWV2351Osy2	1.083551255	0.742431076	232.36662	466		87.88235294
AWV2351Vfwl	1.804881237	0.964482986	209.59094	389		87.90163934
ZWV22235nzu	1.657521037	0.762373956	369.9	527	88.06648199	84.63768116
ZWV2223enRC	1.745698971	0.921333603	364.206	622		91.64705882
ZWV2223wvjM	1.873980735	1.002687765	333.783	647	142.0138122	91.109375
ZWV2351JADU	1.722344681	1.523913389	215.5549	599	81.01939058
ZWV22238OPU	1.872085515	0.736333463	435.54	622	81.20498615	87
ZWV233524J5	1.657215149	0.740454536	393.65	579	121.0469613
ZWV23354FuH	1.794493229	0.73794699	426.62	638	113.3240997	99.90322581
ZWV23355VTM	1.918438269	0.720085337	467.29	669	99.2465374	94.47142857
ZWV2335xEpK	1.92777334	0.726817614	458.32	665	93.94736842	93.77464789
AWV2223PTjS	1.620648261	0.826526783	260.73	366		103.8125
ZWV2223ylBF	0.651634561	-0.087399895	77.72	110	99.92899408	94.93548387
AOV2351IXIl	-0.209391811	-0.341161921	81.04808	168		99
AOV2351S6d0	1.95822836	0.61856224	779.8271	1016		102.039604
AOV2351T2zo	1.785489839	0.718540653	717.606	1005		96.48214286
AWV23510g6F	1.553456074	0.632161923	356.79254	512		109.8363636
AWV23515IJT	1.623379699	0.760804905	414.77545	590		84.71428571
AWV23516OhE	1.642490202	0.773110138	429.4537	577		120.9019608
AWV23516tZ5	0.471250285	0.193981842	170.05197	243		69.59016393
AWV2351B9FU	1.627831112	0.602010486	446.57257	621		91.51515152
AWV2351dnT9	-1	-1	3.7222996	8
AWV2351GgKl	1.723091043	0.700827682	428.91116	620		114.3088235
AWV2351H01F	1.91722512	0.721235429	469.20834	659
AWV2351jTxA	-1	-1	8.961474	19
AWV2351LneU	1.825552927	0.737184909	434.41907	664
AWV2351M3cr	-0.016511638	0.001716212	114.71194	202		138.35
AWV2351M4jx	1.614749152	0.891337481	388.5689	583		84.10769231
AWV2351Mtf7	1.523740082	0.708829474	392.24777	553		120.3809524
AWV2351peFW	1.567206889	0.846907052	364.35974	553		67.54411765
AWV2351pn8B	-1	-1	31.206696	71		131.516129
AWV2351sk9y	1.518525706	0.680555764	286.55734	473		86.86206897
AWV2351sTXb	1.360639711	0.752659436	236.64503	390		77.36231884
AWV2351T1Nu	1.456606534	0.98230256	313.16595	492
AWV2351t6zr	-1	-1	7.080117	10		94.46666667
AWV2351ul10	1.812424335	0.721677119	454.01675	665		83.95384615
ZWV23514Vu7	0.048728801	-0.065414743	91.84321	134		76.94339623
ZWV2351aGTh	1.907583536	0.80366572	426.28183	677	120.734072	118.421875
ZWV2351fMrB	1.761852334	0.746539989	129.02463	187	110.7090909	123.8888889
ZWV2351ijDO	2.040737379	0.526318564	615.03	735	97.58171745	97.32857143
ZWV2351YtpZ	-1	-1	22.069166	42	128.7928177	115
AOV2201580RI	1.516851852	0.885811719	354.998	555		82.56521739
AOV22015Bw8z	1.43718463	0.595942889	375.353	599		95.06666667
AOV22015cR0J	1.603189	0.870410721	363.233	599		85.9787234
AOV22015H7hP	1.654190714	0.979907129	349.493	573		82.79245283
AOV22015it8f	1.292998254	0.692137548	277.603	453		79.55102041
AOV22015mQoy	1.483807361	0.818950042	301.428	493		87.21917808
AOV22015V61v	1.65638	0.828983669	400.302	649		88.6984127
AOV2223GQe5	1.702448134	0.864301858	368.73	585		89.68965517
AWV220151nOo	1.662017836	0.78597353	388.902	577		89.85714286
AWV220153mFE	1.655452683	0.809990402	229.001	364		95.67567568
AWV220155QD5	1.591783955	0.919890239	348.055	559		77.51724138
AWV220155TIv	1.719431926	0.878728874	391.748	618		97.01785714
AWV220155xcd	1.521440797	0.879528928	362.383	571		103.6545455
AWV2201567FD	1.602885072	0.846400717	368.371	600		100.0833333
AWV220157iue	1.625765725	0.9025765	338.43	549		96.25757576
AWV22015AbX8	1.623251898	0.841096226	366.875	606		98.85106383
AWV22015e2gP	1.539884265	0.928009993	337.812	562		81.08695652
AWV22015GkWR	1.674888872	0.892654203	364.032	636		84.671875
AWV22015HVYw	1.662516058	0.940141277	355.312	589		93.21428571
AWV22015iSBQ	1.592342796	0.862736667	357.838	592		91.67241379
AWV22015IYiI	1.617144348	0.868907399	365.304	587		86.15151515
AWV22015lxRl	1.615386522	0.905627536	355.934	558		91.36585366
AWV22015Pgmp	1.534341549	0.804640394	197.295	287		81.39285714
AWV22015pn73	1.549498258	0.763695515	358.695	570		88.42307692
AWV22015RLcY	1.533969091	0.870080553	348.328	550		80.66666667
AWV22015Rmy8	1.725805455	0.855580909	361.876	550		106.375
AWV22015tY4S	-1	-1	6.27496	8		78.25
AWV22015umf1	1.652422426	0.985929147	348.665	604		85.06451613
AWV22015V3Au	1.693966014	0.871470428	368.863	654		102.5178571
AWV22015vQ1a	1.749118272	0.798114123	217.795	398		82.02325581
AWV22015wrYO	1.654276496	0.815715569	384.445	621		84.90769231
AWV22015y1ev	1.715544307	0.877702869	367.186	612		91.04615385
AWV22015yIRd	1.493174593	0.86586097	324.675	483		87.29824561
AWV22015YpMb	1.639248456	0.946999912	326.258	569		70.56862745
AWV2223yILL	1.605357279	0.851041397	380.243	587		87.61428571
ZWV22015CBOi	1.368562803	0.684595258	353.64	473	80.36842105	80.42647059
ZWV22015EwJm	1.710619051	0.993738511	385.668	631	79.34903047	82.21428571
ZWV22015m7qX	1.63843896	1.0027834	284.509	499	88.83987915	89.40909091
ZWV22015ujMI	1.658835686	0.909782804	362.412	569		88.72340426
ZWV2223sstU	1.495160882	0.850277081	360.659	513	83.57894737	84.359375
AOV220153knG	1.708911818	0.67048803	103.335	142		88.31707317
AOV220158ig2	1.533419044	0.903114	308.344	537		87.10077519
AOV22015ciBc	1.712119262	0.798050329	398.404	590		93.67368421
AOV22015DhXq	1.732650667	0.801475356	247.296	402		103.6857143
AOV22015dXBO	0.102478929	-0.251977286	138.245	201		85.22972973
AOV22015ePzs	1.771471648	0.725183165	298.878	440		106
AOV22015iQfa	1.74154219	0.74857719	426.161	617		110
AOV22015JfVj	1.810943309	0.768805412	305.095	564		83.52459016
AOV22015k4ks	1.716109493	0.869594014	375.376	617		92.61764706
AOV22015lVTl	0.112223022	-0.215112115	148.78	255		90.08641975
AOV22015LZAj	2.252691961	0.807293634	390.165	804		96.2
AOV22015me4b	1.80091781	0.750787914	366.519	515		90.39053254
AOV22015P6y3	1.629455778	0.886426674	352.483	552		97.2739726
AOV22015P8oP	1.9756325	0.85424936	356.463	664		108.9558824
AOV22015pfF5	1.526329154	0.681828923	348.478	503		94.50649351
AOV22015qMtu	1.622968667	0.720308852	409.344	577
AOV22015qRAz	1.707285714	0.816314936	421.892	595		97.50847458
AOV22015Quyx	1.88234	0.786288628	277.505	406		102.8181818
AOV22015RttO	1.301257	0.704789013	184.08	255		71.64864865
AOV22015S6pP	1.115766547	0.470074496	303.629	447		99.5
AOV22015se2V	1.461475	0.7540624	31.7246	42		80.55421687
AOV22015SFfv	1.877025172	0.652101241	103.356	150		91.64705882
AOV22015SjnX	1.679189786	0.7521117	419.664	601		105.7875
AOV22015U4o3	1.613316028	0.847980787	374.584	576		112.0571429
AOV22015ucUs	1.504452937	0.708447516	305.813	521		96.0875
AOV22015uDsc	1.914388286	0.608493971	131.868	180		93
AOV22015vdgJ	1.817100427	0.675925393	429.444	538		101.75
AOV22015VGRX	0.978573333	0.083724667	13.67	17		78.1512605
AOV22015vNLO	1.96075303	0.731294788	122.907	169		103.4
AOV22015VxLB	1.807576977	0.771593868	280.556	583		114.4107143
AOV22015vzi0	1.858445	0.722841235	124.688	170		95.83333333
AOV22015xFqb	1.773403043	0.877295422	401.478	741
AOV22015y1Ku	1.760916154	0.931049677	335.331	543		101.0652174
AOV22015YG2M	1.804290687	0.605892588	303.431	594		100.7671233
AOV22015Yo8j	1.769792358	0.759096226	324.538	470		83.14754098
AOV22015zAPx	1.914873529	0.662019824	231.811	333		96.39583333
AOV22015zby7	1.809184853	0.780308838	192.138	306		101.7714286
AOV22015zjED	1.716201239	0.664545044	334.533	457		105.0967742
AOV22015zx69	1.707145	0.787741942	156.451	236		101
AOV22231RNU	1.841972924	0.620790456	552.525	738		92.92592593
AOV22231ZRt	1.892509956	0.714112796	792.231	1066		111.1428571
AOV22233yIg	1.69679697	0.707662606	122.274	164		102.2105263
AOV2223czX3	1.434324403	0.769870007	275.91	521		93.25862069
AOV2223gG20	1.745949855	0.775302159	398.02	587		96.75641026
AOV2223jl27	1.100106763	0.605281094	290.026	393		95.83529412
AOV2223jstT	1.722615845	0.715651352	463.878	660		106.4178082
AOV2223l0Kt	1.82335183	0.946852575	357.765	653		103.7213115
AOV2223NpSu	1.803939708	0.810769832	407.11	624		98.72868217
AOV2223vmZd	1.610559481	0.762348667	344.636	584		92.87878788
AOV2223xeNS	1.620265116	0.734953593	480.436	747		101.025
AOV2335CBmg	-1	-1	15.149273	20		91.21428571
AWV220154nkO	1.815635401	0.83851192	451.379	646		98.34328358
AWV220157ny1	1.441939196	0.672857723	281.551	441		97.44067797
AWV22015Du09	1.766884889	0.806710163	423.906	634		91.47761194
AWV22015iBLp	0.869751	0.262532575	98.7594	142		98.64
AWV22015J17Y	1.72285295	0.794293842	402.431	588		96.08823529
AWV22015RAlR	1.785663116	0.819920826	422.121	628		94.8028169
AWV22015tEj5	1.737124154	0.852587331	381.67	611		94.60869565
AWV22015tUXg	1.553270803	0.949482737	351.767	562		94
AWV22015YDKv	1.285894058	0.720493478	300.383	467		82.73913043
AWV222309mH	1.748991857	0.604164493	298.926	505
AWV22232a0K	1.73206036	0.70225254	440.786	621		93
AWV22235Qhn	1.718672754	0.809839449	436.884	624		98.39393939
AWV22236bbb	0.97654024	0.422384416	222.756	365
AWV22236n8h	1.562111377	0.64755471	347.277	545		100.7538462
AWV22237ceg	0.160496667	-0.486965	24.1658	36		95.25
AWV222394Jf	1.872117737	0.742671139	440.218	615		103.671875
AWV22239mgL	1.645942446	0.848376986	376.453	532		106.3333333
AWV2223dQy7	1.862117214	0.7225711	481.62	660		92.38571429
AWV2223foul	1.731126618	0.750227125	464.2	647		94.30882353
AWV2223FvX1	1.841016176	0.773728537	506.268	645		104.25
AWV2223g8L9	1.890495971	0.703633216	473.253	663
AWV2223GFy5	1.677971194	0.691098142	412.569	591		94.66129032
AWV2223IltX	1.515886985	0.816626794	340.404	548
AWV2223JlKf	1.28839875	0.689447125	179.184	288		92.13793103
AWV2223KJwa	1.709274275	0.670727348	468.617	639		101.5820896
AWV2223ngN5	1.714382878	0.779054072	402.499	641		94.17391304
AWV2223Ptkp	1.857714191	0.792205044	491.581	669
AWV2223zWkY	1.775981641	0.751878367	418.3	618		103.5942029
ZWV22015dmZ0	1.582392074	0.690621156	425.78	544	104.025	103.6
ZWV22015VE8e	1.48611	0.910142667	113.75	157	95.75	70.125
ZWV22015wFuk	1.541527868	0.753745941	317.951	514	99.57458564	99.67605634
ZWV222381vx	1.683413382	0.900254507	365.46	607	91.59668508	90.42647059
ZWV22238oP0	1.55223	0.629078111	56.4122	90	78.83870968	82.83333333
ZWV2223dFeJ	1.768465882	0.761066971	418.356	582	95.57734807	98.78873239
ZWV2223LyTk	1.806808897	0.714775419	463.717	620	95.98891967	96.13559322
AOV222320Q1	1.490088036	0.885460079	335.004	558		94.66666667
AOV22232PwS	1.712440216	0.82329723	376.277	595		85.88
AOV2223aTgY	1.820097658	1.029633696	402.382	700		75.74054054
AOV2223ckiM	1.062815051	0.864002263	368.183	668		90.73809524
AOV2223k6MS	1.625466036	0.823586882	429.29	691		87.61290323
AOV2223KRsm	1.564158571	0.869520054	128.842	208		82.06666667
AOV2223qQ2p	1.602152174	0.842816739	401.458	633		86.43478261
AOV2223WUQA	1.690574274	0.861698282	306.509	469		94.22033898
AOV2223ZEFL	1.673010798	1.058436635	3291.91	5752		102.7456647
AOV23352DwG	1.724817567	0.95706392	611.407	1023		100.2631579
AOV2335MAWe	1.741780292	0.941773928	1956.5568	3032		97.13564669
AOV2335PW1s	1.558143249	1.034173259	840.0815	1460		93.80113636
AOV2335qysK	1.618505597	0.880709839	851.806	1416		87.38596491
AOV2335TkZI	1.591294408	0.975967991	622.03534	1007		88.55737705
AOV2335VsGO	1.59213779	0.931371474	840.3411	1451		91.14556962
AOV2335z4Na	1.405382872	0.986904816	810.8006	1586		92.26337449
AWV22235Ydv	1.507629924	0.874040145	309.884	456		90.80769231
AWV2223ackg	1.633618074	0.962868763	310.467	526		70.30769231
AWV2223AYir	1.504289624	0.750188669	318.563	519		83.76595745
AWV2223krGE	1.843478905	0.745318956	418.372	655		91.91428571
AWV2223LB3o	1.747992701	0.715272073	396.387	633		96.76811594
AWV2223LbEh	1.697744964	0.804607547	387.934	573		85.11428571
AWV2335DA1s	1.662809732	0.96325254	345.92615	598		96.35294118
AWV2335epSm	1.724799345	0.94083843	378.80554	625		87.14925373
AWV2335IpHA	1.662922145	0.98954694	351.9422	606		86.32258065
AWV2335jmtq	1.711123029	0.924576043	380.25223	619		90.23809524
AWV2335ojKv	1.725985484	0.941368832	350.52838	587		93.66666667
AWV2335rEZu	1.741982633	0.865838182	383.24597	603		93.98507463
AWV2335YagA	1.676517571	0.942391365	371.96823	587		81.94230769
ZWV22238Kcm	1.62063777	0.824549122	364.43	494	79.90027701	81.84848485
ZWV2223fgN9	1.800639118	0.937613713	350.373	617		83.53125
ZWV2223tgHU	1.401073111	0.702429126	358.26	492	78.08310249	78.83928571
ZWV2223v5aS	1.628504672	0.860805606	365.724	572		90.83870968
ZWV2223xFfJ	1.641652701	0.81389865	402.98	552	82.17174515	82.66666667
ZWV23352ONX	1.579100557	0.867611739	326.1406	513	92.28374656	92.4
ZWV2335ImRv	1.556418219	0.85015028	344.21936	495	78.03878116	79.63636364
ZWV2335RYR4	1.686001555	0.856456094	376.50488	590	88.18836565
ZWV2335vmf2	1.465655951	0.741911013	382.9336	484	94.7700831	94.89393939
AWV23511KQB	1.661072596	0.973828681	305.8038	617		79.05633803
AWV23511YfC	1.749361192	1.100981972	320.73184	626		83.01587302
AWV23515I1b	1.795974163	0.87033203	328.68634	643		94.87692308
AWV23515RqJ	1.740263354	1.109606427	299.57886	619		83.68181818
AWV23517BfN	1.758746701	1.038086208	316.7934	623		89.23529412
AWV23517rwf	1.674986491	1.116054136	278.62625	581		84.62857143
AWV2351a27p	1.756389217	1.034852803	339.7908	623		82.04347826
AWV2351cgNG	1.754510685	0.959865798	308.04037	628		86.63380282
AWV2351fdY9	1.74451337	1.043078069	317.71613	617		99.06521739
AWV2351Irw2	1.699461347	1.026612059	319.63943	623		94.6969697
AWV2351jUdl	1.723430526	1.069186492	300.67215	620		82.89655172
AWV2351keo1	1.682224385	1.015508068	314.0796	613		95.13333333
AWV2351lKkw	1.697441622	1.111560953	288.1906	598		101.3676471
AWV2351mwai	1.773406893	1.037437954	321.81967	634		77.62686567
AWV2351nxCV	1.783031419	1.081273223	320.60513	624		79
AWV2351p3vz	1.748738929	0.97270813	347.207	624		84.4084507
AWV2351qTJD	1.699473345	1.00884537	322.2895	638		79.73913043
AWV2351RLOh	1.796594349	1.056217499	312.7064	633		88.96153846
AWV2351VDAf	1.768555864	1.062290687	322.68997	613		100.8
AWV2351WAUc	1.590950086	0.893946815	315.46295	621		89.26229508
AWV2351XSvU	1.754637963	1.060263292	303.9944	606		88.11320755
AWV2351yQGz	1.701519501	0.906749481	321.53052	614		105.3484848
AWV2351yYFN	1.657304223	1.005893076	320.68066	628		91.3
ZWV2351695r	1.805787422	0.71167189	475.65	631	94.75966851	85.05714286
ZWV235198aX	1.754350841	0.771772133	446.7191	626	89.1966759	83.06060606
ZWV2351gl6d	1.746983404	0.956446503	331.2701	635	165.5	90.35
ZWV2351o0OZ	1.812265891	1.044950914	330.68372	643	76.97229917	82.18032787
ZWV2351SGgi	1.785307002	0.747116601	450.88736	622	83.31855956	81.37313433
AOV23510EA7	1.847696223	0.636850788	1239.0493	1635		96.1827957
AOV235147MC	1.835056247	0.717451136	3415.9272	4702		98.96116505
AOV23515BaB	1.79974658	0.69726052	1755.9613	2428		88.11170213
AOV23516jTd	1.879459649	0.718287757	1686.9763	2332		96.93023256
AOV23517yWp	1.692820589	0.611406445	1727.3735	2355		76.37606838
AOV23519g4a	1.810498552	0.787482394	1609.6464	2321		85.81355932
AOV2351BfAa	1.661903207	0.673037284	1560.9032	2154		92.41666667
AOV2351BGkZ	1.758602869	0.79864395	1576.1904	2321		81.07758621
AOV2351bU6J	1.794510897	0.71101294	1288.9873	1663		84.58064516
AOV2351ib8P	1.803009879	0.703749316	1714.5217	2382		81.93203883
AOV2351j4Su	1.858823125	0.519330018	1211.9619	1618		84.09722222
AOV2351ji5A	1.963723233	0.630468395	1193.3691	1541		93.75510204
AOV2351LbLa	1.828478769	0.803548838	1542.843	2214		97
AOV2351mPmJ	1.880422399	0.599984831	562.56006	763		92.5
AOV2351nd24	1.853495646	0.823111891	480.54642	742		77.31081081
AOV2351P4SA	1.711102028	0.780383294	1655.9115	2379		82.95454545
AOV2351PKiy	1.901213583	0.715483806	1211.718	1636		96.16666667
AOV2351qb7F	1.784395387	0.714746368	1592.3016	2181		90.14492754
AOV2351sqBA	1.862578029	0.65307261	1683.9159	2273		83.53571429
AOV2351UW0o	1.843618525	0.676840867	442.03412	612		79.63492063
AOV2351Vnr9	1.852162218	0.727624644	1098.2036	1532
AOV2351YebI	1.897659967	0.655558449	1223.554	1596		87.34586466
AOV2351ynHP	1.841498164	0.704410699	578.005	818		91.375
AOV2351YXus	1.947633035	0.59735247	1215.7253	1594		80.62162162
AWV235102QF	1.853266318	0.490386601	521.09296	670		72.32857143
AWV23510lYa	1.878648754	0.667211503	522.2519	695		79.08474576
AWV23510PKz	1.951295281	0.562393289	532.8529	683		104.3333333
AWV23513ceK	1.901892458	0.730486095	501.43036	680		80.375
AWV23513kaK	1.861776457	0.689913049	499.90073	675		100.1363636
AWV23515h5v	1.869790463	0.639818179	509.03064	684		95.66666667
AWV2351AOjK	1.821264372	0.754613828	451.81097	642		85.09756098
AWV2351GKWr	1.876776114	0.685136954	520.7977	671		88.23076923
AWV2351GuSl	0.719646492	0.141393744	273.01456	386		82.83333333
AWV2351h7m5	1.684395389	0.848429714	351.66278	586		87.52941176
AWV2351HADO	1.714403574	0.809699335	415.29614	615		87.38983051
AWV2351IAFP	1.820267428	0.721474362	465.65054	660		73.89705882
AWV2351KgXF	1.682616509	0.682077274	453.32437	573		69.2295082
AWV2351L4xs	1.773175824	0.791153545	443.17438	622		89.76
AWV2351lEbX	1.791229349	0.748788311	460.42072	633		96.69642857
AWV2351moO2	1.953895449	0.649509692	512.2969	690		82.50877193
AWV2351Mqmj	1.787718735	0.797209228	457.6064	638		81.52173913
AWV2351soVT	1.916227375	0.471158596	557.478	701		78.01923077
AWV2351X9ao	1.773596191	0.752488187	444.65598	643		70.77777778
ZWV2351AmRv	1.814541981	0.676630419	483.07	632	72.90055249	88.2173913
ZWV2351F2xp	1.816767467	0.572823635	552.15955	617	76.65469613	96.26229508
ZWV2351gOsq	1.857202567	0.584808783	559.83307	631	69.61218837	84.66176471
ZWV2351nYFn	1.786837515	0.583556628	537.7452	641	92.9198895	79.38095238
ZWV2351S64I	1.858434834	0.6215	532.0628	638	75.47368421	75.4
AOV23351XIB	1.506470732	1.082935563	363.76144	623		94.05063291
AOV23352mUx	0.68319366	0.536873789	977.848	2019		120.9767442
AOV23353ieL	1.401094064	0.941858158	392.05267	656		94.86138614
AOV23353vKO	1.510322963	1.076005146	359.8355	609		83.2739726
AOV233540Av	1.422078091	0.999718751	414.49283	693		99.66666667
AOV233543Vr	0.962334789	0.575712511	283.54056	448		105.0945946
AOV233544cn	1.211560829	0.916517491	464.79095	690		115.3982301
AOV23356hcx	1.423707061	1.039929146	207.81125	333		91.36111111
AOV23356TA9	1.414494819	1.000586612	367.5455	633		106.1208791
AOV23356ZUG	1.491097193	1.064266273	488.3006	843		97.45689655
AOV23357Hgf	1.333907756	0.612123129	512.9208	644		97.4952381
AOV23358Qew	1.486627877	1.021594587	404.18567	652		96.875
AOV23358Zme	1.202466173	0.901604994	496.59058	704		105.9361702
AOV23359FuN	1.178031712	0.820682306	410.42334	672		94.65686275
AOV23359gVH	1.436437072	1.109419358	305.0406	522		88.08
AOV2335A1tV	1.160163991	0.754282718	440.14178	745		99.77419355
AOV2335bleh	1.397585952	0.951970425	354.19165	600		97.53571429
AOV2335bsxi	1.369859067	1.08684407	174.37546	292		108.38
AOV2335By5P	1.468791492	1.014850962	316.7808	535		94.10144928
AOV2335c1b7	0.925373773	0.586073748	440.49512	723		96.2890625
AOV2335C5H8	0.874188332	0.597686858	38.6	55		101.7826087
AOV2335CAjU	1.492781462	1.045828404	363.24823	612		97.82926829
AOV2335CppW	1.399276997	0.885096276	482.43753	792		98.16393443
AOV2335dpg7	0.952352134	0.792274854	229.74884	417		105.0843373
AOV2335dQ9c	1.497560533	0.870055318	693.84863	1101		102.8442623
AOV2335e4zE	1.336061769	0.824280787	434.7049	680		97.55434783
AOV2335fFA6	1.189716942	0.805026823	327.73413	553		107.5301205
AOV2335FiTy	1.481914399	1.02277778	371.61923	665		93.64893617
AOV2335fPIZ	1.418706786	1.08810817	296.62286	513		97.53424658
AOV2335FZfY	1.397708852	0.896335496	378.65375	584		94
AOV2335G2EE	1.4861099	1.065553768	308.21167	566		93.32876712
AOV2335g2Ek	1.539653842	1.053790437	334.53943	620		107.7283951
AOV2335GbaQ	0.976677175	0.643623517	215.67221	380		90.69620253
AOV2335gJRm	1.371597497	0.843863188	971.61346	1599		103.4129353
AOV2335GMVN	1.316751114	0.957331196	279.5797	447		93
AOV2335GnQa	1.437468385	0.870978749	480.30972	675		98.24719101
AOV2335GPQS	0.938697646	0.676867324	210.26286	360		103.2048193
AOV2335i9ay	1.07097834	0.731479975	394.05975	657		95.70454545
AOV2335IiYS	1.405813384	0.869139563	148.18275	243		92.27777778
AOV2335IRT0	1.466872022	0.93779541	338.77475	543		102.5128205
AOV2335j5Bf	1.451981102	1.105839711	1026.1134	1718		99.45192308
AOV2335JCBB	1.274519045	1.001664131	505.3309	834		93.21186441
AOV2335jV2x	1.525825615	1.028798767	397.73743	659		91.56818182
AOV2335JV8c	1.430985839	1.296167547	530.97485	880		107.8629032
AOV2335K8ww	1.188319531	0.786619868	309.496	522		98.49333333
AOV2335kFMP	1.113813176	0.854078975	262.17456	467		101.7176471
AOV2335Kzdc	1.327934949	0.92680164	283.01474	490		116.025641
AOV2335l8wE	0.939022058	0.657373335	120.15764	178		110.5434783
AOV2335lEVc	1.427865347	1.07548649	295.69305	519		90.32876712
AOV2335lG9b	1.437813339	1.238194391	298.15637	542		99.13924051
AOV2335Ll5s	1.410715462	0.906492501	401.54733	611		103.1176471
AOV2335M5yR	1.561913297	1.04422372	360.29446	642		94.36170213
AOV2335MB6z	1.396101816	0.881338908	935.9821	1501		105.7474227
AOV2335MJcQ	1.182870526	0.812025616	305.96017	529		105.6086957
AOV2335MqSN	1.453617821	0.982512274	352.65683	558		106.0487805
AOV2335NdQ2	1.412268732	1.014745181	889.6867	1427		98.03012048
AOV2335nskl	1.374098585	1.008455858	338.30563	553		119.1162791
AOV2335NWUx	1.42936007	1.221882605	479.18463	836		102.1913043
AOV2335oCCD	1.474133513	1.077712618	1001.1375	1636		99.26315789
AOV2335Ohcc	1.336662981	0.791054346	587.82117	914		100.6076923
AOV2335Ol90	1.188441211	0.751614397	429.9846	711		100.1875
AOV2335p2D7	1.328219941	1.062703849	931.91724	1651		95.17156863
AOV2335PeGi	1.457748713	1.023099637	261.28372	402		91.55932203
AOV2335PEPM	1.280339477	0.64641783	431.74	515		101.4615385
AOV2335Pmj4	1.340501078	0.952220792	435.37546	729		94.80769231
AOV2335Q2Tw	1.377641471	0.932916639	335.71716	606		92.54347826
AOV2335QHl4	1.139662211	0.753573206	117.35155	180		104.3823529
AOV2335QIkU	1.41108798	0.92988052	320.466	567		98.62025316
AOV2335Qkuc	1.418472297	0.977763609	1135.9136	1927		99.46192893
AOV2335Qt07	1.225408407	0.761287711	1017.1248	1748		117.9285714
AOV2335RGMX	1.360842183	0.886963698	320.81522	542		111.2289157
AOV2335rPZB	0.288818925	-0.003393517	176.08954	313		100.1846154
AOV2335Sn7V	1.421484791	0.979803499	423.2547	684		88.14814815
AOV2335SOrB	1.165573541	0.752434885	255.3757	446		92.04054054
AOV2335SpRC	1.198218321	0.784265831	272.0553	437		123.8596491
AOV2335stZx	1.378289213	0.889337271	326.5515	574		99.90384615
AOV2335swWe	1.397115585	0.922719485	864.7668	1394		100.4382716
AOV2335tKF3	1.248107261	0.708712471	280.21347	465		104.425
AOV2335tzrQ	1.330570336	0.92969895	282.41583	502		92.86842105
AOV2335UBBl	0.473225465	0.073933077	310.9296	410		91.43478261
AOV2335uj9k	1.427051603	1.074579217	296.83356	522		91.32258065
AOV2335uy7j	1.196481703	0.759579472	308.34467	499		92.41025641
AOV2335uyE7	1.462818584	1.056981673	360.107	602		96.23684211
AOV2335V73h	1.173796221	0.787752382	380.4136	654		94.09
AOV2335vHHT	1.400662746	0.710714713	706.5126	1041		101.4824561
AOV2335vn1w	0.987142519	0.790834904	301.27737	532		97.5505618
AOV2335vNTZ	1.088439686	0.747812184	447.66873	729		122.2410714
AOV2335VOdW	1.383172515	0.969020893	193.1553	298		86.25925926
AOV2335w0nq	-0.016395107	-0.346816618	132.25322	159		92.96610169
AOV2335wa7y	1.054117688	0.688173344	403.40616	699		100.2857143
AOV2335WLKP	1.493928084	0.942564477	298.39023	514		98.32394366
AOV2335wrXC	1.510047029	1.006390439	413.763	695		97.7826087
AOV2335XjwO	1.457998151	1.018852023	482.6504	748		102.0357143
AOV2335Y7sU	1.409879712	0.938865356	232.45085	364		107.2884615
AOV2335yrFi	0.661535525	0.323936686	496.70535	848		88.98170732
AOV2335ytrY	1.114191189	0.873788564	250.40204	432		92.67901235
AOV2335zHiH	1.400339505	0.88453535	363.18134	641		96.25974026
AOV2335zrfV	1.381879887	0.639640101	373.94467	561		96.14285714
AOV23511dml	1.363351164	0.919747745	269.14478	477		109.8787879
AOV23511PH6	1.583329297	1.018873608	396.72885	680		103.5806452
AOV23514IQV	1.522559469	1.018863923	490.488	862		101.2307692
AOV23515Ew6	1.407738406	0.964640071	299.6114	532		96.77142857
AOV23515Xxt	0.957446237	0.669419984	312.3937	572		94.95555556
AOV23516e1W	1.378685579	1.054554241	774.34375	1156		96.30952381
AOV23518nFV	1.489760473	1.008750325	334.1181	574		96.61643836
AOV23518q82	1.29649384	1.140789306	865.4438	1445		99.75595238
AOV23519Yrc	1.410918844	1.006450763	292.85675	529		96.22033898
AOV23519ysl	1.511973552	1.138309001	356.4788	652		100.3333333
AOV2351BBlS	1.494989592	1.222539904	282.01825	562		102.4805195
AOV2351C4BV	1.496372999	1.001859259	300.71896	517		95.31884058
AOV2351C6JH	1.46335494	1.03875987	344.39175	591		96.28947368
AOV2351cbjz	0.195587537	-0.08782398	57.36726	103		82.87804878
AOV2351eu4M	1.469843177	1.125937608	398.37253	694		102.4366197
AOV2351f1Lm	1.442861718	1.095897615	416.76218	751		98.52747253
AOV2351FBFH	1.650979264	0.993317059	279.55695	490		101.0857143
AOV2351FLb5	1.341958164	1.013321075	222.21007	389		99.64
AOV2351fNW2	1.304918895	1.009867318	289.7665	511		99.21126761
AOV2351FRyP	1.529452509	0.952429139	359.196	670		96.62352941
AOV2351gGz2	1.464239489	1.082732165	336.57684	586		96.17857143
AOV2351GM5t	1.399937028	1.069602974	317.44913	548		95.27272727
AOV2351h0DX	1.280095442	0.977256872	115.7982	194		94.28
AOV2351I3Gy	1.523136928	1.226555246	290.9253	559		103.2758621
AOV2351iaH2	1.476739917	1.025987432	361.4168	609		95.97183099
AOV2351iB8W	1.301891131	0.893695726	431.87842	743		106.1052632
AOV2351iGBB	1.485452916	0.927225345	561.8617	977		98.12307692
AOV2351jge3	1.570867982	1.006435004	346.08057	602		98.6625
AOV2351jkK4	1.149658107	0.784675584	262.80203	450		94.05263158
AOV2351LfFb	1.452861988	1.183457346	263.14136	457		110.2413793
AOV2351LPaI	1.239047203	0.836310834	217.11967	369		107.90625
AOV2351lYc9	1.432737348	1.396074903	402.95163	713		105.9583333
AOV2351m0SU	1.408137379	0.944987356	161.35812	274		107.3541667
AOV2351M89U	1.424594177	1.191065073	260.76013	504		98.59722222
AOV2351mniO	1.436134683	1.044299406	353.8319	584		96.67213115
AOV2351MtSj	1.588477389	0.944000537	328.16843	573		98.67567568
AOV2351NQEh	1.527054154	1.019642657	338.2537	595		100.4303797
AOV2351NUxa	0.368136294	0.174612661	131.96028	264		109.345679
AOV2351P99g	1.430433058	1.109514786	288.21786	504		102.2089552
AOV2351pvuL	1.619706006	1.01409838	448.2213	803		114.5
AOV2351QK54	1.449822943	1.131423443	388.7614	644		100.7945205
AOV2351QxE0	1.435453518	0.971221414	334.9857	567		99.87692308
AOV2351rjYL	1.435839961	1.016785247	317.74716	537		101.2328767
AOV2351RvzX	1.509688069	1.044362014	351.55905	613		95.78205128
AOV2351S2yh	1.297372843	0.926166872	268.99374	424		109.9090909
AOV2351s3LH	1.408713197	1.088135054	455.22552	924		111.5757576
AOV2351sXVR	1.382622688	0.989304718	804.6792	1300		90.5112782
AOV2351tgVG	1.186156758	1.092050785	488.33112	868		99.61417323
AOV2351TkYd	1.455739331	1.067762314	289.43488	522		96.86486486
AOV2351tx98	1.544500381	1.018942612	315.5114	581		95.15909091
AOV2351UAaf	1.491794169	1.029722031	324.93613	539		112.4084507
AOV2351UB7Q	1.44368419	1.065466903	295.76224	551		95.89393939
AOV2351uJSC	1.416609245	0.992446567	307.68655	597		94.89247312
AOV2351UrA1	1.451195431	0.974524822	366.6588	647		101.0123457
AOV2351UUj5	1.412180494	1.010200225	326.97504	568
AOV2351Vkc5	1.492309552	0.926331026	285.33215	522		100.2428571
AOV2351y0ws	1.501075146	1.127117416	350.51807	647		96.953125
AOV2351Yo1v	1.412618036	1.228899125	431.50137	728		97.3125
AOV2351yWI1	1.4878918	1.016353394	399.814	618		102.9710145
AOV2351z5bB	1.5365392	1.022840529	543.01086	941		105.8267717
AOV2351ZCEg	1.528831824	1.043158862	377.57083	655		95.16666667
AOV2351Zrco	1.620638376	1.192208762	323.59454	625		98.03797468
AOV2351ZSX8	1.360827264	1.038597812	227.2894	390		109.0925926
AOV2351ZU5u	1.337236397	1.143273297	302.86288	539		99.47272727
AWV23357E0g	1.365353409	0.92211234	273.31738	495		98.70491803
AWV23359M9E	1.47609286	1.038170877	303.49844	513		99.22535211
AWV2335AyJR	1.500525554	1.062095732	319.88275	527		95.125
AWV2335cFXx	1.503177155	0.886119655	338.1827	535		99.65217391
AWV2335CL6p	1.513704904	0.990928004	309.93457	516		94.05714286
AWV2335dc9b	1.414431805	1.043950406	314.51782	516		90.91549296
AWV2335e4wp	1.470186858	0.766185643	355.34256	558		102.8529412
AWV2335hQsR	1.5556723	1.040982241	277.76678	528		94.02816901
AWV2335PRiR	1.408276057	1.006549537	311.02716	505		101.9130435
AWV2335RL3D	1.492376006	1.026963914	297.78983	533		95.17142857
AWV2335shBt	1.40449647	1.076450388	312.87778	519		98.70588235
AWV2335wek6	1.44805632	1.24802639	272.41357	535		93.6031746
AWV2335Xpqb	1.39410147	1.007601861	290.98575	509		91.75714286
AWV23516tB5	1.417399262	0.963482291	312.07245	525		101.6197183
AWV2351A0PC	1.494890446	1.044839749	327.57913	524		93.63235294
AWV2351Bpl2	1.533137095	1.056035299	290.0376	525		93.5
AWV2351bUem	1.413485615	0.94416858	269.36755	491		100.1230769
AWV2351cAyJ	1.575326385	0.904840022	318.41504	527		103.4153846
AWV2351cDAo	1.514947108	0.980970945	299.7226	522		97.77941176
AWV2351ceCZ	1.278527417	0.85901064	84.027374	147		102.2833333
AWV2351eiEX	1.446226181	1.097750323	305.08868	530		108.9558824
AWV2351kHgw	1.484132075	1.007442552	298.91675	517		94.06153846
AWV2351MMVN	1.555450869	1.0034251	306.73862	541		94.4
AWV2351Nhrv	1.482318006	1.062767378	304.86603	522		103.671875
AWV2351opAs	1.485388846	0.952393242	299.30627	504		102.4571429
AWV2351orC5	1.419532131	0.962729756	282.825	524		94.61764706
AWV2351Pete	1.385417672	1.053998867	255.84183	490		95.89690722
AWV2351qimW	1.355763222	0.997618295	268.96115	478		101.3275862
AWV2351rEIt	1.522903452	1.068560853	299.344	518		95.84057971
AWV2351s6We	1.48492357	1.064040419	309.98483	531		94.25757576
ZWV2335bwZF	1.53139721	0.98408316	344.1396	553	92.91160221	92.78571429
ZWV2335L2lA	1.514167595	0.958782334	345.80582	529	102.625	98.85714286
ZWV2335Myyb	1.488581626	0.766336657	438.95	518	93.46537396	93.34285714
ZWV2335RMBV	1.497770009	0.975538828	324.49817	532	101.4666667	100.7746479
ZWV2351dlOZ	1.537201765	1.26706749	286.4666	541	97.46814404	96.14285714
AOV22230MeZ	1.721488884	0.697373826	712.408	978		90.125
AOV22230xgQ	1.237448154	0.801170292	1166.35	1855		96.68823529
AOV22231Sfs	1.582407287	0.801474767	842.556	1292		90.8
AOV22232SuB	1.355765319	0.83995156	336.933	494		99.57142857
AOV22232UcT	1.279892083	0.755267429	413.107	548		91.63095238
AOV22233ZxR	1.333896367	0.745351369	1332.08	2073		90.21276596
AOV222346Rk	1.522851684	0.961903214	656.629	1011		96.33606557
AOV22237865	1.578455967	0.876712646	1444.44	2202		90.61971831
AOV22239XDJ	1.548049938	0.809429683	457.378	651		101.2461538
AOV2223ag0x	1.750225543	0.790613523	778.208	1142		96.4875
AOV2223bAIk	1.67328393	0.784004833	769.561	1128		91.5
AOV2223BBs3	1.407270863	0.843941925	858.144	1395		97.15
AOV2223cyJL	1.763647857	0.763454183	398.258	565		98.828125
AOV2223D6Dw	1.628484444	0.78965377	366.569	538		88.83333333
AOV2223dApd	1.626198662	0.79344999	2165.1	3171		71.57142857
AOV2223E9bq	1.72722208	0.807186016	379.443	546		102.7916667
AOV2223h6Cb	1.703523822	0.675243369	514.723	677		81.6875
AOV2223KAIz	1.461871742	0.781275354	893.808	1364		87.97222222
AOV2223kB3I	1.535578366	0.86821131	768.017	1198
AOV2223ngPG	1.576434348	0.739234804	418.773	555		121.3409091
AOV2223NN63	1.574201513	0.78463469	1089	1601		108.1271186
AOV2223nnZm	1.669788674	0.863445768	502.062	763		96.59259259
AOV2223nq0a	1.505940852	1.094339699	425.191	659
AOV2223PBsJ	1.501780561	0.786399605	2227.01	3394		92.7375
AOV2223pm8j	1.384802155	0.723266436	437.504	659		93.77380952
AOV2223Q0YB	1.602544242	0.928105042	431.44	659		83.95111111
AOV2223QyCV	1.384241154	0.717232192	592.183	847		94.97674419
AOV2223R3Ie	1.500453246	0.855091718	741.851	1160		92
AOV2223snwk	1.461199863	0.742705927	1933.21	2937
AOV2223SOyw	1.635244913	0.852808895	1924.1	2889		96.55555556
AOV2223TMwz	1.599948628	0.856708953	1055.46	1674		92.70526316
AOV2223V0Yc	1.642735399	0.73298416	1628.82	2303		94.61151079
AOV2223vPYg	1.582872353	0.728511718	652.847	934		79.95238095
AOV2223wKbQ	1.60599156	0.941129461	352.999	581		101
AOV2223wLEW	1.626902955	0.745370277	1842.18	2603		101.4661017
AOV2223Yeb2	1.657914016	0.725802869	1437.67	2286		100.0952381
AOV2223ZMZr	1.395695421	1.035176132	432.018	696		96.98
AOV2351KsDt	1.435235777	0.784288898	2141.1348	3364		103.1402878
AWV22231KdB	1.836486667	0.766421583	115.583	167
AWV22235O2L	1.664831971	0.73311265	437.645	591		97.61111111
AWV22237EPa	1.747341642	0.742633478	468.964	627		107.3571429
AWV22237I52	1.752610296	0.622146637	463.042	625		96.35
AWV22238oze	1.686289275	0.822217399	388.724	589
AWV22239P3V	1.730584964	0.783552416	412.009	597		94.58823529
AWV2223Behs	1.783991159	0.648319768	471.76	632		100.047619
AWV2223bPIq	1.700690667	0.663172963	452.131	593		81.91071429
AWV2223bVDo	1.748339638	0.736689217	479.363	637
AWV2223CoI1	1.673878417	0.702446921	428.052	624		107.3953488
AWV2223eQZB	1.669045745	0.77596127	446.784	576		106.1
AWV2223Gbg5	1.723364493	0.732509833	462.699	633		106.2702703
AWV2223GD0n	1.743868921	0.656660079	518.113	597		79.5
AWV2223mxvN	1.394572971	0.725337732	362.946	534		97.64285714
AWV2223N0Ck	1.355869779	0.890733154	298.79	480		88
AWV2223OKht	1.562607007	0.691267847	411.066	554		88.725
AWV2223oLPS	1.777798043	0.786746486	417.717	619		88.22222222
AWV2223P5Yh	1.634039496	0.719080273	399.47	607		104.2307692
AWV2223PPsa	1.733991942	0.754270899	454	646		69
AWV2223pqbN	1.768362206	0.728543787	462.736	620		98.16666667
AWV2223TkAC	1.610980963	0.742052215	395.558	567		92.06
AWV2223U5zL	1.749485338	0.744913015	462.081	609		76.47058824
AWV2223vKJ3	1.794892357	0.680742636	459.423	638		108.0588235
AWV2223XBk8	1.318252857	0.692264814	385.094	474		83
AWV2223XxAa	1.565019928	0.727572174	383.883	553		79.10526316
AWV2223yXjW	1.513260463	0.849655046	328.774	478		91.08163265
AWV2223ZgAC	1.772161884	0.756873978	464.989	638
AWV2223zSCj	1.688515	0.659544826	425.204	574		97.12765957
AWV2223zU2k	1.711653516	0.661214641	408.298	561		96.1875
ZWV220153ZaG	1.63745875	0.763302941	430.37	557		116.2238806
ZWV2223ELrL	1.377372679	0.638211964	154.46	200	88.57918552	99.88888889
ZWV2223ER6Y	1.560176296	0.798983474	401.54	518	100.9556787	144.4615385
ZWV2223rJvY	1.662377737	0.742143664	439.005	608	94.75555556	102.65625
ZWV2223XXch	1.751966691	0.637321956	516.99	615	102.8444444	102.7222222
AOV22234r6H	0.787817425	0.690611644	695.39	927		95.4195122
AOV2223DFin	0.966424032	0.722862903	135	180
AOV2223guTH	0.825134844	0.500989313	126.26	172		92.95744681
AOV2223JjqL	-0.224276822	-0.237836628	115.5	154		85.75
AOV2223o25r	-0.432228258	-0.458091818	114.55	153
AOV2223Qfnc	0.583775549	0.476251168	320	426		88.12820513
AOV2223qL86	0.679100514	0.720400665	619.02	827		86.14619883
AOV2223Rubf	1.141314667	0.83436668	177.95	236		91.63157895
AOV2223SmbA	0.998512535	0.714040887	154.43	205		87.1125
AOV2223ulp8	0.53589687	0.422030901	208.953	281		92.3442623
AOV2223vmor	0.1748072	0.0680676	100.31	142
AOV2223z5Rt	1.070580345	0.855017476	297	397		90.68518519
AWV2223tT0t	-0.469863191	-0.477214255	154.54	206
ZWV22231At1	1.50322687	0.75420974	390.08	498	91.59833795
ZWV2223G6v5	-0.375572478	-0.43491885	73.78	100	87.4640884	88.4
ZWV2223Q99e	0.77673	0.691648806	279.95	373		90.41463415
ZWV2223TnQ8	1.049735313	0.620798641	141.28	187		87.82692308
AOV2335hcG7	1.758905259	0.901315514	474.07928	884		101.4035088
AOV2335Is8n	2.118793517	0.769826068	386.67987	816		84.03333333
AOV2335Kr7Z	1.855883789	1.049753174	397.27316	732
AOV2335kY0P	1.711052422	0.957001927	343.5407	622		110.8955224
AWV222372Pt	1.808455448	0.827844015	312.058	612		99.31914894
AWV2223ADH1	1.202831912	0.332540816	300.015	557
AWV23357IBc	1.955964753	0.705135092	356.76706	673		111.5873016
AWV2335AuBM	1.739019706	1.049704672	304.26825	537		112.0638298
AWV2335cgJF	2.201859668	0.727986648	340.41083	724		102.75
AWV2335cN2a	2.020982724	0.757313012	320.07666	630
AWV2335D7Jp	1.903617454	0.784470563	371.97742	663		123.5454545
AWV2335eEpr	2.231223711	0.569371275	221.53378	428
AWV2335eShY	1.571558113	0.804929698	296.80322	556		96.71428571
AWV2335FdW2	1.928282516	0.790094711	353.829	644		96
AWV2335ji32	2.184295136	0.730402711	359.1957	723		94.83333333
AWV2335kppi	1.782953791	0.739947865	327.0065	655		109.3275862
AWV2335rDzh	1.614759435	1.073485899	351.10806	585
AWV2335S1dp	1.862978711	0.870746274	368.13824	640		118.6
AWV2335tZUY	2.064701465	0.678105578	375.39188	732		92.44444444
AWV2335ub9n	1.601627874	0.87629941	336.42038	557		90.63829787
AWV2335voLK	1.663206741	1.034391953	336.58115	620
AWV2335YgkG	1.782218453	0.966808108	341.12576	620
ZWV2223HGDU	0.963385725	0.78272626	217.61	407	77	78.27586207
ZWV2223ytPO	1.512289928	0.818266993	356.55	545	84.18508287
ZWV2335GmZt	1.837159747	0.703762331	443.759	618	91.92243767
ZWV2335pz8f	1.440450671	0.926747635	349.26	510
AWV22232FbG	1.817607778	0.524524556	39.1025	52
AWV22234qu2	2.066124928	0.615164529	554.239	734
AWV22236tvN	2.022372353	0.638461515	524.842	722		85.82608696
AWV2223b5vQ	2.027046403	0.593101381	559.301	746
AWV2223CeDx	1.955952889	0.599925044	467.871	690		77.84615385
AWV2223EGkh	2.079593542	0.580206792	604.704	744
AWV2223gCkW	1.998399388	0.760114704	467.08	689		82.87692308
AWV2223L9El	1.992990365	0.580808686	558.486	721		110.96
AWV2223o0ai	2.065822847	0.535065328	555.924	751
AWV2223SrlD	2.002784779	0.506503456	542.622	710
AWV2223TGrk	1.932684818	0.593369591	526.004	726		107.3472222
AWV2223tUEO	2.066213824	0.623347132	436.841	734
AWV2223xhyW	1.578913333	0.354274833	46.7784	70
AWV2223xJtB	2.031010242	0.639888726	471.882	662		108.6428571
AWV2223yGca	2.033501735	0.570739184	586.651	720		76.75862069
AWV2223yjnC	2.025690362	0.56672158	566.582	743		88.09701493
AWV2335EoH1	2.028221791	0.717136178	474.88562	711		94.03278689
AWV2335vY8T	2.062753059	0.701613122	515.2356	678		78.17647059
AWV235131cz	1.95966956	0.637518527	563.6911	719		93.23728814
AWV235161qk	1.951785174	0.587593789	539.6735	714		76.86956522
AWV2351oRee	2.058506591	0.599096488	555.2744	743		90.46031746
AWV2351Tgce	2.066526356	0.62008281	561.97235	738		121.4
AWV2351V8AS	2.012327437	0.696804784	573.6193	729		123.2
AWV2351VJPL	2.043457693	0.646717629	543.9439	726		95.57575758
AWV2351xWxS	2.023759053	0.627813792	572.5616	726
ZWV2223HUcv	2.073973846	0.621392846	569.308	739		70.6
ZWV2223NTtx	1.969994338	0.665324096	517.56	701	81.81717452	79.78571429
ZWV2223X34j	1.971068603	0.676766912	505.531	701	72.92265193	118.5471698
ZWV2335Gix7	2.039396111	0.64588935	533.27496	731	85.36288089	84.63934426
ZWV23511Umz	2.000810582	0.619374306	544.0541	702	78.10803324	82.14814815
ZWV2223GtIT	1.517807174	0.804596283	352.21	499	88.75900277
ZWV2223mOCV	1.605057391	0.762856554	251.58	352		100.9375
ZWV2335vaLQ	1.454653563	0.726325384	77.31	108	100.5813953
AOV2351yN3m	0.978840368	0.163369606	668.9235	901		107.3950617
AWV222318rK	-0.101059157	-0.173605904	100.83	141		89.90697674
AWV2223JqsL	1.067873696	0.764484913	198.492	291		90.12244898
AWV2223Uryi	1.25821082	0.875542082	127.313	212		94.1
AWV2223zm0T	1.157632838	0.87733423	159.406	240		90.38095238
AWV23515ZO9	1.4094768	0.366250788	59.316578	82		100.8
AWV2351CO7y	1.867914781	0.651864705	452.78305	668		114.5555556
AWV2351Fm36	1.696604444	0.551581276	413.37576	582		107.2954545
AWV2351ZPwz	1.303987334	0.45559389	304.88113	466		103.6911765
ZWV2223p5NH	1.252821818	0.908998657	245.69	328	86.33101045	85.34545455
ZWV2335F6ib	1.307548014	0.945570554	265.93	357	94.55871886	94.85185185
ZWV2351ImwA	1.881281324	0.674144625	489.6576	644	102.6620499	96.28333333
ZWV2351OA2P	1.436471163	0.852194032	295.22	390	98.9209622
ZWV2351uoZr	1.10188209	0.793114565	244.15	331	93.29444444	91.53623188
AOV23356JmG	1.733555437	0.935642856	474.8382	825		92.625
AOV2335bjWU	1.847051575	0.900643303	725.8377	1219		77.5
AOV2335HFI2	1.824398362	0.885352483	566.2062	732		117.5061728
AOV2335KGNB	1.638765946	0.849621782	312.1537	515		138.0338983
AOV2335KOaY	1.782636945	0.837951497	415.9145	623		102
AOV2335kxmq	1.704440844	0.856458695	1015.07495	1733		134.978836
AOV2335QdG8	1.731243096	0.85479728	424.01282	626		136.1882353
AOV2335qZoX	1.836445944	0.906810809	853.4717	1401		119.4503311
AOV2335sjxk	1.821069684	0.900834481	413.82275	663		113.8055556
AOV2335sw83	1.710012463	0.812522073	306.9262	439		108.8076923
AOV2335YPez	1.716250078	0.884287529	752.0621	1238		119.4242424
AOV2335ZkyT	1.750252021	0.915167721	675.7906	1109		130.4793388
AOV2351YIw3	1.76597304	0.842554464	397.92075	632		125.6027397
AWV23359KQk	1.677290926	0.902127091	320.21347	541		119.7936508
AWV2335aoXs	1.694284153	0.998034152	367.59024	542		129.4705882
AWV2335CVSi	1.858674718	0.880863868	416.14285	620		111.0526316
AWV2335DyUT	1.63608966	0.730264479	388.70764	567		101.172043
AWV2335eqC8	1.714504651	0.828061242	363.49362	575		107.8088235
AWV2335j4bj	1.742904619	0.822217936	411.32327	576		98.66176471
AWV2335k8K1	1.775271001	0.913053903	352.02048	591		106.0943396
AWV2335ouaF	1.912324155	0.829545888	430.15768	649		73.24324324
AWV2335Qs2j	1.737556326	0.926922978	369.46774	582		128.4285714
AWV2335REin	1.788917565	0.921392733	416.6051	630		121.0724638
AWV2335t3Ax	1.874069967	0.859377386	432.5572	632		80
AWV2335uZzS	1.779188016	0.861569912	416.04492	629		139.8714286
AWV2335XEd5	1.894148164	0.779600217	390.89902	647		142.4492754
AWV23512aMC	1.79414303	0.937474363	392.43546	624		123.1
AWV2351372Q	1.766942838	0.843366867	394.9558	616		118.9384615
AWV23517zQ5	1.767973396	0.917266746	382.5659	594		105.8387097
AWV2351b5zu	1.822719361	0.869571434	362.37234	582		132.7164179
AWV2351e0fE	1.788590811	0.755826265	427.6057	638		127.6818182
AWV2351fb2f	1.781614328	0.907453982	376.32672	602		93.05263158
AWV2351IfBq	1.908717773	0.750472511	498.0203	636		103
AWV2351KZ4g	1.531988698	0.83326753	328.15942	544		125.9130435
AWV2351lfXb	1.75248486	0.814740896	432.56287	611		77.91666667
AWV2351qp19	1.878124107	0.769505297	507.68036	658		112.4788732
AWV2351Rr90	1.639773107	0.786794354	330.4919	523		121.057971
AWV2351sTeT	1.742466311	0.741244308	415.5305	605		128.3880597
AWV2351swAe	1.809371776	0.805712156	452.46628	620		124.3529412
AWV2351u6aw	1.717632377	0.824540012	418.70407	593		105.5384615
ZWV233515B9	1.729586209	0.833734968	387.13696	598	123.7472222	123.6056338
ZWV2335METN	1.174904693	0.439478301	223.37	342	93.22222222	92.57446809
ZWV2335ZPbz	1.824714759	0.847627086	370.5167	625	122.4210526	122.0735294
ZWV23512j12	1.864685234	0.799522816	403.24973	648	117.232687	85
ZWV2351iehm	1.958989214	0.739339012	437.4611	656		97.5
AOV23350uh8	0.642359366	0.308470679	338.76334	476		111.9176471
AOV2335bRll	1.414331702	0.772796908	233.204	340		102.1311475
AOV2351TQjv	1.457106627	1.035362104	231.78613	400
AWV23351RiK	1.466719192	1.108113857	261.34268	501
AWV23352uIG	1.537549005	1.016703295	311.3813	544		107.1285714
AWV2335cWiy	1.530483673	0.939318085	300.96783	522		109.9130435
AWV2335DZnX	1.305985217	0.864071382	286.33728	500
AWV2335ES3G	1.434040201	1.029092582	273.13892	486
AWV2335Iu7Q	1.423269821	0.983124916	286.8005	490
AWV2335j1cp	1.488953155	1.011073622	286.13464	519		90.73913043
AWV2335J4Y7	1.549674728	0.969812568	249.56412	446		112.5
AWV2335lXuu	1.428930613	0.993221771	234.95383	419
AWV2335MvI4	1.265304224	0.893736084	261.19925	477
AWV2335N8AU	1.331657229	0.837558688	279.46283	478
AWV2335T4SQ	1.419030776	0.864773456	302.48718	503		71.17647059
AWV235114dW	1.449182386	1.012386028	250.44894	440		98.04615385
AWV23512a2A	1.356028609	0.966360554	280.7385	504		88.39583333
AWV2351BM7B	1.498629269	1.050694301	293.0066	529		108.390625
AWV2351DGAZ	1.46353713	1.015849288	239.59714	410		101.2459016
AWV2351EDzW	1.469214962	1.042234108	269.04367	492		93.87037037
AWV2351pKGf	1.433436394	1.030014873	255.52315	482		108.2153846
AWV2351SEw4	1.437467751	0.967494324	263.6079	478		104.3913043
AWV2351We0L	1.499192697	1.111813162	279.9995	522		106.9428571
AWV2351Y1F4	1.464458098	1.087076181	285.99496	486		90.56060606
AWV2351zoiy	1.543221375	0.991265326	275.33304	484		109.484375
ZWV2335ClFy	0.999653683	0.514067063	127.31	169	100.2833333	93.57142857
ZWV2335ZQDA	1.387904872	0.864219503	293.0505	443	105.3263473	103.40625
ZWV2351gPo4	1.514766082	1.086141697	205.30135	357	100.8871595	100.72
ZWV2351IQAV	1.152232184	0.691809844	203.43335	332	103.7738095	103.6666667
AOV2223OWzM	1.532055423	0.891487085	342.205	496		79.8245614
AOV2223RCd8	1.365478643	0.892660643	304.716	431		145.7142857
AOV2223VWBj	1.41443773	0.832640844	324.29	444		74.2173913
AWV22230H9T	1.608415942	0.737890435	373.161	589		73.87037037
AWV2223cCji	1.663171111	0.798570022	397.536	563		76.18032787
AWV2223ClUR	1.715778741	0.721919267	394.196	583		83.88461538
AWV2223Gb25	1.682580863	0.712575518	434.9	592		72.80392157
AWV2223jlih	1.559328978	0.812290723	355.173	543		82.44444444
AWV2223mfuR	1.74348036	0.691803489	432.53	617		82.8358209
AWV2223mSHJ	1.709768102	0.767596358	410.753	568		75.69230769
AWV2223qZy3	1.478855074	0.907486919	372.482	517		85.96428571
AWV2223SaOE	1.560016618	0.816212794	373.395	508		77.66153846
AWV2223tU1L	1.405388029	1.043789131	291.494	509		85.82608696
AWV2223UBmA	1.642975255	0.752931445	410.18	594		66.93877551
ZWV2223dwEb	1.739835985	0.925264856	288.06	542	96.68144044	93.28571429
ZWV2223USeU	1.548021176	0.804584537	398.18	543	76.6398892	76.34722222
ZWV2335lZpy	1.462580677	0.912395506	352.94467	514	79.07777778	79.92982456
AOV2223hbq0	1.498930133	0.80713628	197.191	299		93.54545455
AWV2335VaWm	1.550584726	0.883911879	325.81732	560		100.6071429
AWV2335xOl2	1.649755981	0.834699753	346.00732	548
AWV2335zJLg	1.341572388	0.743107493	233.23827	376		120.7678571
ZWV2223kb3a	1.354394603	0.62620954	175.82	241	44	105.516129
ZWV2335JEJC	1.781936177	0.770277244	420.98657	635		97.20895522
ZWV2335kfPJ	1.759361047	0.708699156	445.24	611	115.4764543	108.3166667
ZWV2335OIEB	1.648410073	0.843602214	352.77853	534	105.5916667	105.0434783
ZWV2335q2uA	1.820646621	1.01645393	318.58344	599	93.63013699	93.3880597
ZWV2335sv8M	1.419719154	0.75759846	261.44	360	107.6273063	107.9607843
AWV2335Vyww	1.665123276	0.786106627	376.29623	581		83.83333333
AWV2335wHqG	1.768294035	0.823134216	413.71088	632		101.4390244
AWV23519l0q	1.646518304	0.878408494	383.08868	589		84.24242424
AWV2351Bmtu	1.648301277	0.843295999	395.6658	566		79.20289855
AWV2351GorC	1.651789223	0.833447056	377.89047	547		82.8115942
AWV2351ij2T	1.726107096	0.900836178	396.1287	594		82.23880597
AWV2351KLyZ	1.747668292	0.857883838	402.55753	633
AWV2351nlqt	1.647181778	0.877031717	378.7369	581		76.7
AWV2351NMda	1.657975633	0.850511604	394.12378	610		73.18309859
AWV2351Nz0Y	1.614834173	0.846840582	381.80618	561		81.56060606
AWV2351qrAK	1.662160123	0.785727708	403.7818	600		76.71014493
AWV2351qYVI	1.688898397	0.852742403	403.8717	587		91.37333333
AWV2351rSjy	1.679636031	0.862185688	402.32187	586		96.79104478
AWV2351sC2N	1.687365423	0.86399246	390.58487	587		107.1304348
AWV2351tq40	1.458038238	0.831439052	345.34848	531		79.97101449
AWV2351upJC	1.660340893	0.853577809	381.59628	600		72.94285714
AWV2351uxp5	1.749053797	0.867158229	405.00656	608		114.0428571
AWV2351w4KO	1.554004894	0.849776855	356.43118	566		66.6031746
AWV2351y7GO	1.646256673	0.880611611	389.38605	590		97.95081967
ZWV2335T4rb	1.673893736	0.824950382	406.66	580	75.68232044	75.53731343
ZWV23512FC0	1.734341426	0.775819707	432.63	603	87.94182825	87.6
ZWV2351Ez9x	1.754492805	0.871539061	379.1666	600	87.36187845	78.11267606
ZWV2351LFwY	1.73337563	0.77868007	433.44147	624	82.30662983	82.31428571
AWV22231rWs	0.630080727	0.286818618	203	304		69.71052632
AWV2223o1tj	1.099182292	0.710998313	113.831	150		74.14285714
AWV2223OjIQ	-0.097543776	-0.373890265	129.44	182		89.15
AWV2223sfxj	1.5990375	0.70384717	249.492	372		66.76923077
AWV2223uuAw	1.139578295	0.518038443	173.295	267		78.33333333
AWV2223we0V	0.524598632	0.302831232	138.999	218		81.8
AWV23358JWQ	0.325230817	0.099950704	139.3272	204
ZWV2223LAtv	1.25951527	0.76284677	317.1	417	68.03187251
ZWV2223R6UC	0.651809556	0.503544444	70.37	104	55.24
ZWV2335SFs3	0.495039667	0.17066507	132.23	179	57.53070175	68.33333333
AOV22015FPrL	1.4017425	1.149026361	82.0325	147
AOV22015iWn5	1.445064056	1.113441615	299.774	499		86.32142857
AWV22015CDSP	1.418505182	0.926661781	314.905	531		86.90322581
AWV22015TPfe	1.159591556	0.972434741	260.289	393
AWV22233sOr	1.34192777	0.947847957	271.593	462		86.71052632
AWV22238cTk	1.486765368	1.008858	325.416	531		71.75
AWV2223DDHn	1.260047333	1.042444667	36.2897	62
AWV2223dYHj	1.411909348	1.11200713	302.737	512		94.77777778
AWV2223Dym1	1.455028768	1.029505471	314.651	501		85.80769231
AWV2223EQkX	1.453178824	1.025924684	297.597	499		89.15151515
AWV2223HwbT	1.507906812	1.016032971	306.641	520
AWV2223ntGJ	1.327323623	1.071402174	285.501	482
AWV2223WmUM	1.463445214	1.087425407	304.804	526		86.09090909
ZWV220150hov	1.044080438	0.918083212	254.236	392		87.34375
ZWV22015B8zl	1.250012308	0.809099762	262.44	446	70.63920455	78.07894737
ZWV22015Jhig	1.54169375	0.911437551	328.773	504	83.41160221	82.94117647
ZWV22015SBY8	1.273867794	1.092744493	269.456	422		94.87234043
ZWV22015xk1q	1.219127761	0.98666791	247.586	441		94.32258065
ZWV22232zLq	1.453246277	0.955647182	330.709	534		80.44642857
ZWV222367FJ	1.493405912	0.990802577	310.064	490		83.57352941
ZWV2223ARGs	1.430453768	0.950266551	319.07	530		92.96428571
ZWV2223BKfY	1.451458248	1.083565036	282.236	460		83.775
ZWV2223chet	1.412042158	0.960083698	308.167	512		94.47619048
ZWV2223dDIf	1.5517175	0.928044809	327.932	516	86.69889503	88.78571429
ZWV2223eAR4	1.412474638	1.015162232	306.467	508		94.6
ZWV2223IMhJ	1.475718832	1.078951387	292.212	495
ZWV2223itfY	1.581949416	1.02188373	343.517	550		97.078125
ZWV2223JXOf	1.397463669	1.016493525	292.747	481		83.66666667
ZWV2223MpG5	1.48024562	0.974087088	306.933	507		112.7777778
ZWV2223qEUI	1.467598971	1.021633088	311.586	492		85.140625
ZWV2223r4KL	1.535289489	1.104773285	293.585	514	82.70914127
ZWV2223SkpX	1.484254296	1.006124667	304.947	499	88.1966759	82.6
ZWV2223uRO5	1.500703525	1.011991928	317.33	510		75.72727273
ZWV2223VPHb	1.520010288	1.02195	314.143	522
ZWV2223XTel	1.455362263	1.09578562	304.612	500		97.92307692
AOV2223ZjAu	1.61199453	0.692288966	381.687	494
AOV2223ZQ3Q	1.649306757	0.752544912	455.886	625
AWV22230Y7m	1.661964539	0.751882865	423.86	571		153
AWV22231RK8	1.142460172	0.425736233	258.678	367
AWV22234exq	1.682390426	0.750568894	436.015	567
AWV2223l3gg	1.613865603	0.786967851	410.51	540
AWV2223OgeU	1.846728989	0.737553618	388.085	631		150
AWV2223PKJ0	1.708657	0.731643643	438.629	566
AWV2223qKUj	1.48941773	0.816773312	396.242	545
AWV2223wnSE	1.680556879	0.738848121	439.942	563
AWV2223z3DE	1.67920331	0.725115937	438.723	575
ZWV2223JJ40	1.712659275	0.660817181	461.03	572	89.74309392	99.8030303
ZWV2223sh2s	1.815120714	0.677941757	476.891	610	77.14640884
ZWV2223v2k3	1.66372754	0.732832978	434.01	541	91.7679558
ZWV2223X51H	1.729440929	0.671548564	468.88	594	77.4198895
ZWV2223aTz3	1.052759624	1.087662481	266.77	367	114.4972376
ZWV2223kuM5	1.329811618	0.700398559	173.78	235	116.972973
ZWV2223S6gM	1.384040485	0.700679515	247.67	332	118.0514706	115.0606061
ZWV2223Wfkt	1.571380735	0.780781301	406.38	548
AOV2351336u	1.527867464	0.753658108	438.70322	617
AOV23519viK	1.774556215	0.733466782	287.04062	619
AOV2351AyEZ	1.38705377	1.079232035	76.04116	148
AOV2351cAd6	1.289608613	0.8224398	302.33188	543
AOV2351FRir	2.070254892	0.806822364	316.87982	727
AOV2351IFuf	2.027795626	0.746089014	368.11737	821		100.0512821
AOV2351QbC4	1.479802396	1.109710467	148.79916	300		91.90909091
AOV2351qHai	1.889906938	0.778033914	354.03787	811
AOV2351rWrF	2.039528695	0.686932166	342.91818	826		101.8793103
AOV2351RxeS	1.96523918	0.711348334	351.09872	776		98.79411765
AOV2351thXm	0.071660091	0.158662519	178.11664	248		79.3559322
AOV2351u7Y1	1.553504935	0.308487063	78.446655	182		86.65
AOV2351VBF8	1.408253921	1.000664853	380.4361	690		101.0769231
AOV2351Vrr7	1.972805131	0.728693349	361.24298	824		94.36904762
AOV2351WTXl	2.011045009	0.817508339	293.82584	691
AWV23511F81	1.251084822	0.83544807	113.04949	227		92.88888889
AWV2351aR8p	2.242075855	0.581455331	342.42444	760		99.61904762
AWV2351b45u	1.437584469	0.709021342	307.93265	642		107.09375
AWV2351canM	1.69235538	0.856835251	329.57678	632		101.1071429
AWV2351diNQ	1.620497076	0.946805492	284.47208	619		96.32911392
AWV2351dMLl	1.825265633	0.678653154	311.31403	575		84.23899371
AWV2351galA	1.270910309	0.509201769	212.40889	394
AWV2351GAU7	1.48184183	0.708504287	180.53929	310		84.5
AWV2351iqb4	1.343923584	0.958703522	340.98804	470		85.64285714
AWV2351iqQ8	1.724257899	0.954900586	306.2933	626		87.64516129
AWV2351jNm6	0.714389391	0.255854465	198.07172	413
AWV2351Mzpy	0.801115217	0.780613467	210.48407	294		79.91666667
AWV2351oh8o	1.149989841	0.698690426	197.64244	399		79.29032258
AWV2351RawC	1.539636085	0.998093838	278.64172	561
AWV2351U9Wj	1.719006953	0.795403697	321.6473	640		103.3484848
AWV2351uJxv	2.027626849	0.619228746	304.59528	725		104.7714286
AWV2351v3G5	1.748275573	0.810977265	256.27835	545		90.07142857
AWV2351v5ja	1.490311761	1.016541479	267.40115	527		91.5
AWV2351xjzx	0.398690697	0.43169456	122.096085	170		76.33823529
ZWV2351jRxY	1.731469785	0.642189365	262.04214	346	90.29901961	91.625
ZWV2351jTX9	0.963149733	0.473792765	195.76552	291
ZWV2351tmlY	1.630892295	0.992559643	366.8724	571	95.1468144	94.25714286
ZWV2351TNVl	1.736561311	0.894041134	207.57	340	96.78703704	95.14285714
ZWV2351xopn	1.587719584	0.812839927	315.86975	497	98.52287582	88.65333333
ZWV2351XxFr	1.878279779	0.970826762	303.30582	564	83.45151515	90.515625
AOV222308lD	1.696001192	0.886742627	574.717	816		96.16666667
AOV22232WNl	1.726135955	0.947206747	501.484	778
AOV2223AOmd	1.589012564	0.750711179	178.806	275		101.5
AOV2223Bqa4	1.68483869	0.85802309	422.499	621
AOV2223cOBR	1.560337855	0.734583297	828.501	1240		91.33333333
AOV2223s8Ba	1.47478653	0.827879785	924.907	1207		92.53030303
AOV2223TxNu	1.285974359	0.527298308	334.541	426		101.278481
AWV22235kFm	1.551604672	0.849706212	392.526	565		89.12698413
AWV22235q3X	1.443945652	0.942745406	372.599	511		116.2173913
AWV22236rZv	1.654899124	0.713914642	474.188	592		89.51470588
AWV2223dX7I	1.742022391	0.685261029	491.376	622		113.1594203
AWV2223FkaP	1.671565735	0.681319096	486.886	609		94.26
AWV2223Hd7U	1.629620725	0.688770551	483.306	581		96.71929825
AWV2223jlbX	1.625514714	0.744992564	430.253	580		108.4444444
AWV2223p1a6	1.47871971	0.881523935	365.779	537		95.61764706
AWV2223tNy7	1.775671825	0.719125577	486.553	622		102.2
AWV2223v1UV	1.559726056	0.791620106	405.555	578		94.28571429
AWV2223v4cd	1.38700375	0.645586792	60.3484	82		98.30769231
AWV2223yaZQ	1.839877338	0.655766489	513.443	659		135.5285714
AWV2223Za0o	1.733758478	0.662834493	507.879	624		85.59016393
ZWV2223g5Mb	1.705198188	0.731264058	467.744	604	111.1712707	109.4927536
ZWV2223lrWu	1.707195362	0.66265258	515.863	606	94.4640884	94.84507042
ZWV2223mbDM	1.571303083	0.809781068	401.7	532		90.87719298
AOV22234CgF	1.691311184	0.843364747	723.461	1065		83.27777778
AOV2223gb6I	1.671995966	0.824411266	631.29	979		95.91666667
AOV2223jvii	1.733088861	0.897305514	1718.76	2645		81.48275862
AWV22233ame	1.604158074	1.067132533	365.932	584
AWV2223aBIj	1.612404925	0.885123627	341.863	562		79.4
AWV2223gzI8	1.630968657	0.741464425	429.347	605		69.32
AWV2223jhrN	1.575577537	0.736662948	407.431	545		69.52941176
AWV2223m5al	1.386969542	0.941208779	276.221	492		80.525
AWV2223RP9w	1.656799338	0.894839279	367.553	579
ZWV2223Pyv2	1.738713806	0.725227149	407.52	548	118.8194444	82.56097561
ZWV2223T635	1.899655814	0.780222535	236.532	368
ZWV2223zSlC	1.511936493	0.620346739	383	526	59.29085873	64.4
AOV220154UvA	1.605512	0.747911993	376.162	565		76.26785714
AOV220159Boo	1.538054672	0.773865445	321.732	522		80.47916667
AOV22015t4zb	1.480936739	0.823312384	350.096	538		85.90384615
AOV22015wpqy	1.503422079	1.018602723	256.702	409		82.14634146
AOV22015X01t	1.537983406	0.773507449	367.083	545		70.06521739
AOV22015yC6V	1.544067217	0.844085417	319.635	452		84.32258065
AWV2201526xl	1.528041377	0.822686007	336.389	502		81.73076923
AWV22015aSMC	1.428324559	0.666631963	360.65	502		80.76923077
AWV22015C0t7	1.495773212	0.796574737	354.853	540		78.93023256
AWV22015Chlx	1.625794	0.769422096	364.614	545		78.65151515
AWV22015cII7	1.596722336	0.835462307	355.566	534		74.5
AWV22015gsX8	1.587762353	0.807061015	342.173	527		79
AWV22015h0Sn	1.954936058	0.712235073	401.381	644		81.44736842
AWV22015h7Vp	1.554924485	0.766253441	391.544	532		77.55223881
AWV22015IhOB	1.572674044	0.798368728	351.807	518		67.47826087
AWV22015jpDl	1.574256866	1.034648216	340.45	553		82.725
AWV22015L004	1.637532075	0.797447094	143.806	214		67.41176471
AWV22015OjME	1.58124781	0.806927489	358.755	520		75.46875
AWV22015pGWT	1.53328125	0.705686596	383.747	530		75.74242424
AWV22015pZJu	1.56803942	0.812803775	370.054	526		82.30909091
AWV22015qmU1	1.549916812	0.774228551	363.477	554		79.80597015
AWV22015QV0x	1.301690222	0.629102022	336.18	464		75.61403509
AWV22015uFg2	1.592533235	0.749957493	402.267	533		77
AWV22015uHUT	1.512656912	0.730791029	352.442	531		87.57894737
AWV22015xSI0	1.594928102	0.738086109	380.766	558		78.89705882
AWV22015zAR2	1.554383986	0.805228674	346.793	552		75.02
AWV2223BjpM	1.603618978	0.839618569	311.783	518		79.60606061
AWV2223eROu	1.702009338	0.783255081	407.541	597		80.5106383
AWV2223mXdP	1.714432681	0.776654268	405.466	603		82.48275862
AWV2223n4pr	1.492809203	0.778792326	358.229	502		92
AWV2223wXif	1.529507101	0.801706949	351.101	504		82.34545455
AWV2223xQKc	1.611506788	0.784687182	339.572	530		82.0862069
AWV2223z9hE	1.680708248	0.768757226	414.076	596		84.05
AWV2223zjWp	1.663073037	0.720045185	404.498	580		84.19117647
ZWV220155f6V	1.489481111	0.738340341	382.78	505	77.44198895	75.10447761
ZWV22015dxcp	1.581736618	0.758941868	426.089	559	79.05263158	74.52380952
ZWV22015izRs	1.597968623	0.770355775	431.908	584		76.22222222
ZWV22015lJtR	1.665605693	0.750817058	433.65	558	81.81111111	77.52238806
ZWV2223ArA6	1.60164708	0.798727964	398.657	558	117.3977901	82.75409836
AOV23350HXi	1.912361351	0.57529372	565.27026	900		78.58333333
AOV23352uBS	1.768758799	0.925548972	603.25366	1061		87
AOV233536i8	1.974330227	0.73121139	2776.614	4250		89.9893617
AOV23354P4r	1.907289088	0.67813085	255.86674	394		88.74418605
AOV23355ayC	1.842418434	0.55439569	737.372	1219		84.59375
AOV23355JOi	1.855368852	0.689685572	336.3281	544		77.57692308
AOV23356WRM	1.796000465	0.689741105	273.85223	431		93.76470588
AOV23357EPY	1.829941059	0.71206736	249.28479	389		68.66666667
AOV23357EVh	1.968307334	0.687308244	287.1848	377		78
AOV23358i2u	1.673923554	0.836446458	327.84412	537		83.12
AOV23359NiW	1.995091321	0.639781787	592.7822	1012		93.61290323
AOV23359qNg	1.870862586	0.667092673	277.7138	407		89.72340426
AOV2335acck	2.038488053	0.66092465	632.0798	946		89.23376623
AOV2335aOpH	1.638057036	0.779168838	300.02023	461		83.16666667
AOV2335bfNs	1.741412269	0.94094968	1782.7134	2923		94.8019802
AOV2335bUpj	1.807864145	0.60145661	660.27045	1036		87.7012987
AOV2335cfeM	2.021734106	0.721918818	429.65546	632		80.87096774
AOV2335CKkP	1.862630891	0.846645731	627.7031	959		85.71304348
AOV2335ClG1	1.676301576	0.517570916	1533.6785	2280		78.45925926
AOV2335cTYo	1.708442738	0.459848561	662.84265	1037		89.75
AOV2335Dy3m	1.61221463	0.669447486	371.50745	565
AOV2335ebNu	1.237333159	0.441653806	1020.1347	1667		80.17307692
AOV2335eCjq	1.748785199	0.76658066	233.03911	414
AOV2335eGhi	1.953229149	0.690907583	570.2084	770		88.62337662
AOV2335eZOF	1.911043691	0.66550151	561.23895	814		82.33333333
AOV2335f21L	1.696403404	0.597144144	742.3825	1169		86.5890411
AOV2335fzyJ	1.402099495	0.716288865	113.29944	163		79.09090909
AOV2335glaK	1.850567977	0.691096996	337.3033	522		97.28571429
AOV2335GzJ8	1.912410546	0.584396163	802.46924	1226		94.33009709
AOV2335HaF2	1.806778311	0.698552296	512.59064	750		87.61783439
AOV2335HFfi	1.888376932	0.574398971	336.1084	522		88.72413793
AOV2335IAiX	1.929873097	0.710964407	314.25558	415		90.78723404
AOV2335iD8q	1.965637361	0.754565548	100.44244	142		66
AOV2335K283	1.449912336	0.602015889	1291.1539	2192		87.3776824
AOV2335KjNr	1.99787431	0.646316585	709.8003	1150		93.79389313
AOV2335klMt	1.768574472	0.628287528	413.65192	547		85.44444444
AOV2335KMoB	1.965431716	0.633716219	368.2315	521		83.91071429
AOV2335KsZj	1.882799858	0.577378116	775.334	1292		90.7751938
AOV2335lHFB	1.876103532	0.526553631	260.36743	392		82.14285714
AOV2335lyLJ	2.030937741	0.640125844	689.03754	1023		91
AOV2335NQo2	1.823010506	0.543870044	961.8312	1530		102.025641
AOV2335oi9I	2.044034299	0.666945797	478.21027	697		84.625
AOV2335ojCJ	2.048218183	0.608468047	345.0966	444		90.88888889
AOV2335pZer	1.994465426	0.689407934	306.22717	428		72.25
AOV2335qeGq	1.630874414	0.694095897	265.18942	417		75.78571429
AOV2335Qsc9	1.620599444	0.518214998	1273.1229	2068		80.40559441
AOV2335Qtst	2.053432852	0.652020575	422.85928	565		108.8571429
AOV2335R8bt	1.84570223	0.894507284	772.6823	1245		94.64356436
AOV2335s3lT	1.652106929	0.764426712	297.81094	473		83.56666667
AOV2335Sh59	1.888294959	0.620230248	956.41504	1516		90.2972973
AOV2335t0m0	1.923442635	0.645504978	220.1655	284		82.82758621
AOV2335UJvF	1.790836574	0.783890191	1821.7587	2890		83.76490066
AOV2335VL57	1.802611524	0.589580216	278.1626	426		81
AOV2335Vrzv	1.944839448	0.677270785	712.9277	1195		95.77777778
AOV2335vtpV	1.791199787	0.606977816	278.19897	396		85.02564103
AOV2335WVAy	1.892757179	0.606466362	787.5271	1184		101.4666667
AOV2335XFUF	1.998738147	0.660273443	889.6828	1307		86.73809524
AOV2335xup6	2.050685628	0.685907332	606.08636	868		84.86075949
AOV2335zVSA	1.938376919	0.689835973	426.11942	579		64.66666667
AOV23514f0Y	1.844155753	0.689499562	648.2558	1015		95.95789474
AOV23514yP4	1.380158123	0.464782288	762.0775	1196
AOV23515Kdd	1.640009329	0.5077701	654.50476	1018
AOV2351Aytn	1.514083113	0.286957503	66.239525	90
AOV2351cIhC	1.387610768	0.426696133	2231.9832	3551		89.48571429
AOV2351cOBi	1.346343494	0.410187895	2558.7385	4105
AOV2351ctj4	1.993364843	0.57318705	593.323	843
AOV2351cXmi	2.023659285	0.705990527	2564.3018	3430
AOV2351Dp3v	1.901384886	0.761280426	643.56714	1038
AOV2351dR59	1.558497753	0.794955083	945.3624	1604		81.33333333
AOV2351enSA	1.589225866	0.466883332	589.0951	878
AOV2351haM6	1.567263794	0.544617679	740.12177	1167		92.30952381
AOV2351HEBH	1.661949682	0.659483085	1820.5654	2770
AOV2351iqCo	1.969924643	0.661146157	4942.7764	6747
AOV2351iUwx	2.014205654	0.658731979	624.6999	919		100.5189873
AOV2351kwRn	1.801805529	0.704007243	1015.2701	1550
AOV2351LpaZ	1.927360405	0.658708699	605.4257	929
AOV2351lXFf	1.955540832	0.587428322	274.8556	402		93
AOV2351mkpu	1.892098986	0.749692661	445.34943	645
AOV2351mmMp	1.374940637	0.551364153	2000.8251	3380		77
AOV2351oo1y	1.50278042	0.552723413	3064.1143	4881
AOV2351P8Rk	2.015476494	0.749866456	2566.8035	3780
AOV2351QsRo	1.260713511	0.462002058	2315.2097	3842
AOV2351USam	1.880089329	0.552710555	717.8475	906
AOV2351VKap	1.885002279	0.78253375	656.11163	1054		92.19148936
AOV2351WAtd	1.571975795	0.562112272	1087.3546	1652		99.47340426
AOV2351Wj13	2.101854704	0.624950881	850.9919	1200
AOV2351XabX	2.026729776	0.603027411	317.55875	487		78.8
AOV2351y3xI	-1	-1	1.6047106	3
AOV2351YFaB	1.477124223	0.503907431	1342.5647	2125		89.81385281
AOV2351ytiC	1.877187858	0.742087073	647.18463	1047		91.86324786
AOV2351zIe2	1.863873716	0.634245506	575.7061	838		93.36470588
AWV23352P6r	1.723656923	0.537046233	350.74228	562		85.92982456
AWV23355gT0	1.844367634	0.71047178	466.4759	696		85.79310345
AWV2335CCy3	1.906291932	0.480043022	68.946846	81		81.5989011
AWV2335dICK	2.112226389	0.632765255	535.4211	758		98.22857143
AWV2335eaQh	1.801573948	0.55852192	415.28683	603		84.44230769
AWV2335fdsM	1.793780637	0.632199674	448.68082	631		85.28571429
AWV2335K5Yz	1.758301795	0.708185269	374.32953	614		86.02941176
AWV2335m8k3	1.23267506	0.177133797	347.64978	494
AWV2335MtHK	2.047781535	0.588786863	519.53577	735		78.73529412
AWV2335NdXA	1.729594425	0.736377148	412.29852	605		77.80645161
AWV2335OAH5	1.66428151	0.486565768	412.82632	582		88.02941176
AWV2335Ry9V	1.889107801	0.701709865	470.3023	684		93.91176471
AWV2335U6Ji	1.830309155	0.695559813	417.5744	637		76.40625
AWV2335vYRj	1.845136026	0.963851339	381.0761	648		84.38095238
AWV2335XbmB	2.045966959	0.544697722	554.3223	746		94.60526316
AWV2335xU6R	2.114023378	0.664874211	568.36523	756		78.7
AWV2335y0FD	1.607172281	0.768550009	350.6963	553		80.64285714
AWV2335ZhQY	1.970605423	0.577527157	438.1423	702		114.7777778
AWV23518TGm	1.921760233	0.789372853	429.24295	701
AWV2351FccJ	2.064628276	0.689336464	514.33887	751
AWV2351Fhha	1.860533063	0.581959799	477.54327	725		87
AWV2351hVj5	1.916067286	0.581371016	511.0312	736		96.04761905
AWV2351neTi	1.89875923	0.690956556	513.81836	692
AWV2351QAy0	2.040717484	0.709665311	519.72235	740
AWV2351Wlz1	2.073903918	0.637345786	552.061	762		102.2758621
AWV2351yJEL	1.965211093	0.737816393	419.26062	671
ZWV2335FEhf	1.929838003	0.713457177	478.74335	679	84.67955801	101.6046512
ZWV2335fsTd	1.776686481	0.501316701	395.57	489
ZWV2335Ju57	1.787372354	0.512042302	476.37	592	77.12956811	77.6
ZWV2335vdQg	1.80448985	0.702767087	432.9939	639	72.62049861	72.97468354
ZWV2335Z6Gl	1.961258287	0.657579181	506.72443	685	81.13296399	82.36363636
ZWV2351r1qU	2.041226994	0.700400677	464.97983	688	79.1800554
AOV222347he	1.943887506	0.598225532	1638.18	1884		123.1851852
AOV22239ehq	1.898768584	0.596733929	462.442	550
AOV2223AEsf	1.962964192	0.56859373	1691.37	1986		105.8360656
AOV2223b8wz	1.9014484	0.612906869	1117.48	1355		105.2540984
AOV2223C9T1	1.928775711	0.601884101	1588.18	1924		90.61904762
AOV2223CSHa	1.949398536	0.589141484	1750.18	1989		97.2967033
AOV2223cto0	1.918259042	0.582730467	1071.9	1305
AOV2223eTDa	1.84550085	0.651517725	593.587	714		89.38888889
AOV2223FFQ2	1.913839428	0.58765758	1723.12	1977
AOV2223GoLG	1.942901453	0.572335322	1806.69	2075		110.3484848
AOV2223iN1g	1.974462717	0.571053921	1101.57	1294
AOV2223l9Fs	1.935530932	0.578929128	1737.55	2101		103.5584416
AOV2223M0vL	1.815663333	0.661104473	1032.22	1281		91.33823529
AOV2223mc93	1.923445325	0.619694865	1579.72	1890		100.0809249
AOV2223MdEh	1.959558529	0.591553132	1789.44	2047		96.55855856
AOV2223n5Pt	1.925423317	0.568944475	1669.81	2003		98.54716981
AOV2223nH1U	1.931319709	0.595820971	1695.88	2057		101.2794118
AOV2223OCG4	1.942915488	0.607836741	1232.52	1451		94.11904762
AOV2223qeqe	1.85502806	0.600151362	1060.26	1277		112.9148936
AOV2223skHT	1.952569439	0.589811141	1802.16	2051		118.0416667
AOV2223ufiF	1.931523437	0.574944073	805.849	961		98.4
AOV2223WA8M	1.91972491	0.592549434	1582.71	1910
AOV2223wzVk	1.931307475	0.57643878	1745.62	1994		99.49367089
AOV2223xmBI	1.952675815	0.572306146	1730.49	2081		105.3571429
AOV2223Y9SM	1.929044599	0.558592394	1836	2056		81.4375
AWV22234Jqd	1.900716471	0.592390272	559.711	657		88.72307692
AWV2223cRRF	1.914837664	0.550571161	608.003	693		91.4
AWV2223EoXo	1.938064101	0.523080878	589.944	705		85.03389831
AWV2223HLI3	1.930897554	0.560591165	634.075	700		93.19148936
AWV2223ovaK	1.862896812	0.60896129	535.065	651		88.70175439
AWV2223ZglR	1.94416442	0.557846993	619.76	700
ZWV22234hNe	1.956743358	0.569382613	573.609	662		96.28947368
ZWV22234jaP	1.792236176	0.679305676	495.11	621	84.71270718	90.49275362
AOV22239MXW	1.598749506	0.975019531	183.999	326		95.51515152
AOV2223dCvs	1.46866655	0.854233924	375.686	596
AOV2223fj4A	1.330601429	0.507439	26.8608	37		95.5
AOV2223hpzf	1.655504412	0.773716818	440.654	640		97.16470588
AOV2223IiUK	1.56475	0.871354	2.92601	4
AOV2223KZtp	-1	-1	5.11076	7
AOV2223lzeX	1.6158844	0.81131244	77.6999	105
AOV2223pxak	1.498732943	0.83051982	866.063	1485		106.0833333
AOV2223v3QA	1.499572071	0.945663419	482.382	784		100.6582278
AWV220157ZXl	1.67436406	1.047642376	331.709	560		76.74285714
AWV22015hRmV	1.755571704	0.934571178	370.669	622		80.14035088
AWV22015HVCr	1.870479197	0.848312336	414.215	640		74.19607843
AWV22015XsWl	1.678441583	0.949267065	368.309	621		75.41071429
AWV22238lvA	1.640712774	0.882816854	331.681	499
AWV2223b6KK	1.650884385	0.966001938	315.625	551		89.75409836
AWV2223CcAL	1.695801905	0.750550714	438.442	599
AWV2223EBeT	1.666003986	0.863400848	320.689	515
AWV2223Ed4E	1.672175797	0.773857196	357.512	599
AWV2223efVl	1.648611778	0.900006274	365.177	593		97.17777778
AWV2223fkzs	1.652437188	0.856671688	342.958	573
AWV2223Gj0E	1.646860584	0.882773752	365.993	558		90.66666667
AWV2223kg3L	1.544225093	0.807239222	316.953	444		101.7101449
AWV2223l0Nt	1.533744672	0.86350273	337.95	508		92.89855072
AWV2223N3LF	1.567317297	0.863469122	172.452	300
AWV2223nHBv	1.692612117	1.083469088	321.212	594		107.6842105
AWV2223PhSa	1.610274922	0.9094395	301.33	524		100.0588235
AWV2223R6zS	1.528240593	0.907062385	301.591	556		98.76923077
AWV2223ReIZ	1.651951618	0.824378287	352.147	576
AWV2223SImq	1.62441558	0.723685841	420.445	593
AWV2223stKy	1.718071407	0.998621896	329.708	606
AWV2223UiR1	1.599163037	0.896904585	336.678	501		115.5789474
AWV2223UMwC	1.370063603	0.73170736	312.823	459
AWV2223wZfh	0.65187	0.295834	11.3237	16		94.5
ZWV22015fpKE	1.468640444	0.763304289	371.59	515	69.33701657	72.64516129
ZWV22231JSM	1.253393603	0.559424294	363.717	481	77.79224377	93.33333333
ZWV22232oAJ	1.401908797	0.735792173	367.725	488	61.34072022	100.3913043
ZWV2223Dskl	1.697438182	0.670523091	123.301	160	92.68316832	94.96666667
ZWV2223K5Pa	1.605858971	0.85131625	370.47	554	81.47237569	100.8333333
ZWV2223tuGS	1.745040444	0.753839007	433.426	590	90.77839335	86.63636364
AOV22230gDU	0.391343279	0.317325574	187.571	273		80.78787879
AOV22232BPM	1.309471315	1.094764648	400.691	708		92.55696203
AOV22239Zte	1.382958494	0.876184404	348.759	578		100.2982456
AOV2223aWJU	0.482573103	0.276844483	43.4966	78		75.21428571
AOV2223bZUM	1.22469975	0.71175855	317.114	474		100.6216216
AOV2223dOtj	1.550921831	0.981784648	166.161	278		95.33333333
AOV2223dZg9	1.357201367	0.898895705	299.822	490		88.06666667
AOV2223einh	1.135091458	0.753414465	274.744	431		80.608
AOV2223G9ql	1.4694316	0.836288312	285.952	458		91.6
AOV2223Htbg	1.475491561	0.975485647	404.987	644		95.28395062
AOV2223IDnv	0.958752589	0.475124312	268.549	388		83.49152542
AOV2223J1BJ	1.215904387	0.893409665	298.765	513		111.1785714
AOV2223MCf1	0.978813929	0.631549721	265.655	438		91.15277778
AOV2223MIMX	1.2432102	0.71116726	300.928	479		117.5882353
AOV2223MKlu	1.343613766	1.060977792	166.353	272		85.16
AOV2223Mtiz	0.837109725	0.739522294	168.688	308		97.74074074
AOV2223o1rK	1.439332222	0.9368965	48.338	72		86.33333333
AOV2223pHIK	0.91773069	0.661921213	289.66	470		94.1884058
AOV2223QLxO	1.008443867	0.8546344	124.72	215		81.94736842
AOV2223s4zE	1.333225263	1.045819088	233.091	382		92.05172414
AOV2223SiQi	1.427568053	1.056864823	222.604	384		96.96875
AOV2223Sya5	-0.086197407	-0.06482716	77.7645	123		88
AOV2223xV0X	1.249688497	0.871451723	303.319	496		96.32142857
AOV2223yM39	1.138406377	0.922525652	134.343	237		89.46551724
AOV23359MnX	0.369435787	0.316235408	41.933697	87		83.75
AOV2335cUhZ	-0.056032619	-0.19300715	48.929157	87		78.43044952
AOV2335d19Z	1.122267398	0.947748947	236.34993	456		90.37037037
[truncated: 3,282 more rows]
